# Supplementary material for: Maternal asthma imprints fetal lung ILC2s via glucocorticoid signaling leading to worsened allergic airway inflammation in murine adult offspring
Source: Nat Commun. 2025 Jan 13;16:631. doi: 10.1038/s41467-025-55941-8 (PMC11730321; doi:10.1038/s41467-025-55941-8)
Supplement: Supplementary file 3 — Supplementary Data 1 [file 41467_2025_55941_MOESM3_ESM.xlsx]

## Sheet: Sheet1
ACh(mg/ml)	0	1.25	2.5	5	10	20	40	80
Airway Pressure (H2O cm) in PBS-PBS	3.8	4.3	4.3	4.6	6.8	7	7.5	7.8
	3.6	3.6	3.6	3.7	4.7	4.7	5.4	5.7
	3.8	4.5	4.3	5.3	5.7	5.1	5.3	5.3
	4.1	4.2	5.1	5.5	5.6	6.2	6.2	6.2
	3.8	5.1	5.4	5.7	5.9	5.7	5.7	5.4
Airway Pressure (H2O cm) in OVA-PBS	3.8	4.6	5.5	5	7.1	7.4	7	6.8
	3.4	3.7	3.5	3.5	4.2	4.8	6.1	6
	4.4	5.6	6.9	7	8.2	7.8	7.8	7.7
	3.4	3.9	4.1	5.9	5.8	6.3	7.1	7.1
Airway Pressure (H2O cm) in PBS-HDM	3.9	7	5.8	5.8	7	6.4	5.8	5.8
	3.5	5.3	5.3	5.3	6.2	6.5	5.6	5.7
	3.7	4.8	5.5	5.5	5.7	5.8	5.5	5.5
	3.6	4.5	4.7	5.6	5.4	5.4	5.4	5.1
	3.9	5.4	5.9	5.2	4.8	5.8	5.7	5.9
	3.4	3.8	5.9	6	6.3	7.2	7.2	7.2
	3.5	4.1	6.3	5.8	6.9	6.8	7.1	7.1
	3.5	3.9	5.2	5.2	5.4	5.7	6.5	6.8
	3.7	4.5	4.5	4.8	5	5.3	5.6	5.6
	3.9	5.9	5.4
	3.6	7.5	6.5	6.5	7.2
	3.7	4.6	6.3	7	6.5	6.3	6.2	6.2
	4	4.7	5.5	6	6.6	6.6	7	7.2
	4	5	5.3	6	6.8	7.1	6.7	7.2
	3.7	4.3	4	5.6	5.2	4.6	4.8	4.8
Airway Pressure (H2O cm) in OVA-HDM	4	6.7	5.8	6.7	5.3	5.7	6.1	6.1
	4	6.3	6.3	5.9	5.7	6.8	5.9	6.6
	3.8	6.8	4.7	4.7	5.6	6.2	6.5	5.6
	3.4	6.1	7	6.5	7	7.1	6.2	6.6
	3.3	5.4	6	4.7	4.7	5.4	5.6	6.5
	3.4	6.1	5.6	7	6.9	7.4	7.4	7.8
	3.3	7.1	5	5.8	5.8	6.5	7.1	7.3
	3.3	3.8	4.2	6.1	6.7	7.5	7.5	7.5
	3.4	5.6	4.2	4.1	4.6	5.2	6	6
	3.6	7.3	6.3	7.4	7.2	7.2	7.2	7.2
	3.6	7.5	7.1	6.8	6.8	6.4
	3.4	6.3	5.6	7	7.2	6.7	6.7
	3.2	4.1	5.5	7	7.3	7	6.2	6.2
	3.4	4.3	5.6	5.9	7	7.1	7.4	7.4
	3.4	4.2	4.4	6	6.2	6.2	5.5	6.6
	3.7	4.3	4.1	5.5	4.3	4.5	4.9	4.7
