# Supplementary material for: Maternal asthma imprints fetal lung ILC2s via glucocorticoid signaling leading to worsened allergic airway inflammation in murine adult offspring
Source: Nat Commun. 2025 Jan 13;16:631. doi: 10.1038/s41467-025-55941-8 (PMC11730321; doi:10.1038/s41467-025-55941-8)
Supplement: Supplementary file 4 — Supplementary Data 2 [file 41467_2025_55941_MOESM4_ESM.xlsx]

## Sheet: E18 ILC2 DEG
Gene	p_val	avg_log2FC	pct.1	pct.2	p_val_adj
Gm42418	2.06759534600757e-29	-0.768079	1	1	1.8844063983513e-25
mt-Cytb	2.81578041123772e-28	-0.728199	1	1	2.56630226680206e-24
mt-Nd4	3.20759225280827e-27	-0.716584	1	1	2.92339957920946e-23
mt-Co1	4.66277130562906e-22	-0.536621	1	1	4.24964976795033e-18
Nfkb1	5.47959446294231e-22	1.3561	0.984	0.863	4.99410239352562e-18
mt-Nd1	6.34349388804384e-21	-0.611668	1	1	5.78146032956316e-17
mt-Co2	2.16383231348045e-20	-0.495005	1	1	1.97211677050609e-16
mt-Nd2	8.66292127407637e-20	-0.588023	1	1	7.8953864491932e-16
Arih1	1.10553686332365e-19	1.88982	0.805	0.462	1.00758629723318e-15
Mpp7	4.62291197641976e-19	2.09812	0.682	0.3	4.21332197530897e-15
mt-Co3	1.55335388533208e-18	-0.44354	1	1	1.41572673109166e-14
Nr3c1	6.86207353507677e-18	1.30265	0.864	0.569	6.25409381986896e-14
mt-Atp6	7.33071701329768e-18	-0.474675	1	1	6.68121548591951e-14
Dock2	2.52251234905535e-17	1.05081	0.922	0.706	2.29901775492904e-13
Kcnq5	4.33513509787494e-17	1.33261	0.88	0.644	3.95104212820322e-13
Rora	1.64416420304518e-16	1.00514	0.948	0.825	1.49849125465537e-12
Ell2	3.06802650074481e-16	2	0.692	0.338	2.79619935277882e-12
Dgat1	3.52090839386865e-16	1.6401	0.711	0.369	3.20895591017189e-12
Nup98	4.58346188595631e-16	1.89949	0.669	0.338	4.17736716286059e-12
Tox	5.02262559797923e-16	1.6708	0.714	0.412	4.57762096999827e-12
AY036118	4.73414671800968e-15	-0.595898	0.994	1	4.31470131879402e-11
Susd6	1.13637328336717e-13	1.58932	0.701	0.406	1.03569061046084e-09
Nr4a2	1.4499323730562e-13	1.60682	0.659	0.312	1.32146836480342e-09
Slc25a3	3.45955586158713e-13	1.55764	0.698	0.406	3.15303921225051e-09
Inpp4b	1.79737571309522e-12	0.992362	0.899	0.744	1.63812822491498e-08
Itk	3.6936679699325e-12	0.970007	0.912	0.8	3.36640898779648e-08
Btbd9	4.61919301561144e-12	1.44524	0.604	0.288	4.20993251442827e-08
Rbm39	6.43492554597925e-12	0.843463	0.86	0.719	5.86479114260549e-08
Ifrd1	1.17703376029452e-11	0.99583	0.828	0.544	1.07274856913242e-07
mt-Nd5	1.490721137335e-11	-0.569764	0.987	0.994	1.35864324456711e-07
Spag9	2.30111145171911e-11	1.44931	0.627	0.319	2.09723297709679e-07
Dnajb6	4.32671105056469e-11	1.87294	0.581	0.3	3.94336445148466e-07
Vps37b	4.50774066055693e-11	1.2953	0.669	0.4	4.10835483803159e-07
Slc38a1	4.86996933983623e-11	1.11781	0.698	0.388	4.43849005632674e-07
Elovl5	1.01730099505108e-10	1.74103	0.581	0.319	9.27168126889557e-07
Stat4	1.060523400379e-10	1.64544	0.519	0.219	9.66561027105418e-07
Hexb	2.45065841200231e-10	-1.05782	0.477	0.7	2.23353007669891e-06
4932438A13Rik	3.11660001656765e-10	1.14978	0.718	0.45	2.84046925509976e-06
Bcl2	5.59419858554883e-10	1.81003	0.464	0.194	5.0985525908692e-06
Arhgap15	5.88014448035784e-10	1.0086	0.825	0.644	5.35916367939814e-06
Rab27b	5.93580761097594e-10	1.5039	0.575	0.3	5.40989505664347e-06
Rab43	6.30581743634442e-10	1.81595	0.448	0.169	5.74712201148431e-06
Uty	8.79414265563743e-10	2.32816	0.377	0.119	8.01498161634796e-06
Ikzf3	1.44604678297826e-09	0.936597	0.782	0.562	1.31792703800638e-05
Rab8b	2.02302676600821e-09	1.45602	0.562	0.325	1.84378659453988e-05
Utrn	2.10741459277958e-09	1.09631	0.669	0.4	1.92069765985931e-05
Dot1l	3.11157644244659e-09	1.32363	0.532	0.256	2.83589076964583e-05
Nr4a3	3.3948792054221e-09	1.51696	0.487	0.212	3.0940929078217e-05
Furin	5.20141259920086e-09	1.2807	0.549	0.275	4.74056744291166e-05
Fndc3a	5.36020581801416e-09	1.34242	0.539	0.269	4.88529158253811e-05
Srgn	6.10883350660627e-09	1.01619	0.698	0.462	5.56759085792095e-05
Eprs	8.35089160202846e-09	1.68697	0.597	0.375	7.61100260608874e-05
St6galnac3	8.91133819022806e-09	0.847941	0.812	0.6	8.12179362657385e-05
Ptpn13	1.33586414184943e-08	1.61743	0.623	0.394	0.000121751
Lars2	1.50751677987952e-08	-0.767879	0.708	0.869	0.000137395
Osbpl9	2.47875231164484e-08	1.43141	0.617	0.381	0.000225913
Cdk11b	2.82305510169271e-08	1.80923	0.516	0.281	0.000257293
Skap1	2.98616266055103e-08	0.770606	0.789	0.556	0.000272159
Mbd5	3.72968083433246e-08	1.11775	0.549	0.288	0.000339923
Ogt	3.92166658429728e-08	1.28032	0.445	0.188	0.000357421
Itpkb	3.98164934417396e-08	1.51457	0.442	0.2	0.000362888
Grap2	4.03279304199331e-08	1.05779	0.685	0.456	0.000367549
Btaf1	4.7965507275777e-08	1.74071	0.403	0.169	0.000437158
Arl5b	5.73829421317005e-08	1.45639	0.461	0.219	0.000522988
Isy1	7.38966397206632e-08	1.49456	0.419	0.181	0.000673494
Rapgef2	7.85998037553543e-08	1.0104	0.682	0.45	0.000716359
Akap13	9.31904415747296e-08	0.94604	0.711	0.519	0.000849338
Homer1	9.33029580562702e-08	1.99374	0.331	0.112	0.000850363
Pitpnc1	1.06470303387871e-07	1.03583	0.623	0.394	0.00097037
Kdm2b	1.14829853414299e-07	1.72072	0.367	0.138	0.00104656
Tnfaip8	4.45765821686148e-07	1.20913	0.578	0.375	0.00406271
Tnfaip3	4.86724500681174e-07	0.731252	0.734	0.606	0.00443601
Bzw2	4.86846827775159e-07	1.10245	0.601	0.394	0.00443712
Ccnl1	6.10733296384596e-07	0.78535	0.692	0.494	0.00556622
Dennd4a	7.96474676687592e-07	0.955606	0.737	0.625	0.00725907
Kit	8.38550722299389e-07	0.927267	0.643	0.431	0.00764255
Elmo1	8.62005009308457e-07	0.800361	0.675	0.462	0.00785631
Dip2b	1.02260866541466e-06	1.14629	0.451	0.231	0.00932006
Tmem135	1.08309578550498e-06	1.57597	0.318	0.112	0.00987133
Samsn1	1.2378981078107e-06	0.742963	0.792	0.631	0.0112822
Plxdc2	1.25037559424829e-06	0.907351	0.614	0.4	0.0113959
Emb	1.44558806758833e-06	0.584009	0.899	0.819	0.0131751
Zc3hav1	1.79449522705596e-06	0.675534	0.867	0.8	0.016355
Crem	1.87825375088698e-06	1.17225	0.532	0.356	0.0171184
Nrip1	2.09164223531279e-06	0.732701	0.737	0.556	0.0190632
Ddx3y	2.18079435118607e-06	1.64696	0.377	0.181	0.0198758
Ern1	2.21330796549866e-06	1.58121	0.484	0.275	0.0201721
Arl15	2.22302723382407e-06	1.33671	0.364	0.156	0.0202607
Nabp1	2.51854744980927e-06	1.30938	0.458	0.25	0.022954
Tnik	2.66766559221584e-06	0.967909	0.623	0.438	0.0243131
Usp38	2.79867824415174e-06	1.38904	0.302	0.106	0.0255072
Prrc2c	2.96268864035958e-06	0.689111	0.753	0.575	0.0270019
Pard3	3.17699661738429e-06	1.32396	0.542	0.375	0.0289551
Tut4	3.23961949166839e-06	0.907584	0.61	0.412	0.0295259
mt-Nd3	3.45222715963114e-06	-0.341869	0.994	1	0.0314636
Mgat5	3.75050200721612e-06	0.814475	0.61	0.394	0.0341821
Gm47283	4.15186399405236e-06	1.0859	0.497	0.288	0.0378401
Nktr	4.8135085995354e-06	0.956578	0.474	0.262	0.0438703
Sf3b1	5.3821283951591e-06	1.02623	0.529	0.325	0.0490527
Flnb	6.16403218270618e-06	1.78067	0.429	0.25	0.056179
Ppp1r16b	6.75822821194038e-06	1.37707	0.354	0.162	0.0615945
Ythdc1	7.44877196049319e-06	1.18667	0.458	0.262	0.0678881
Stag1	8.52610721555832e-06	1.03971	0.461	0.262	0.0777069
Hivep2	8.85972034637694e-06	1.04663	0.545	0.375	0.0807475
Kpna4	8.90532531768828e-06	1.17062	0.328	0.131	0.0811631
Fam107b	9.28317541746947e-06	1.07786	0.484	0.281	0.0846069
Pim1	9.60268215377483e-06	0.72316	0.701	0.531	0.0875188
Cnnm2	1.08964709202469e-05	1.31433	0.416	0.231	0.0993104
Gm26917	1.16743353998588e-05	-0.406677	0.938	0.95	0.1064
Itgav	1.20690225728939e-05	1.39735	0.542	0.4	0.109997
Igsf5	1.22002340638186e-05	1.24418	0.419	0.225	0.111193
Hs3st1	1.46699623526269e-05	1.02915	0.487	0.306	0.133702
Myo1e	1.50947997133953e-05	1.24667	0.526	0.35	0.137574
Kdm6b	1.51737542374138e-05	0.943885	0.519	0.319	0.138294
Tcf25	1.6470081966844e-05	1.33525	0.282	0.106	0.150108
Skil	1.79225853001627e-05	1.22507	0.312	0.131	0.163346
Cwc25	1.79735814525413e-05	1.83941	0.263	0.1	0.163811
Fryl	1.889164302251e-05	0.813684	0.675	0.512	0.172178
Gm20186	2.19602248729827e-05	1.0703	0.49	0.312	0.200145
Cmip	2.3470942597894e-05	0.902097	0.549	0.375	0.213914
Runx1	2.43956359009353e-05	0.643946	0.675	0.506	0.222342
Arf4	2.47272574755125e-05	0.741481	0.539	0.331	0.225364
Srrm2	2.52982865354282e-05	0.680539	0.698	0.55	0.230569
Frmd4b	2.68990576285271e-05	1.02197	0.393	0.2	0.245158
Enah	2.92613247671614e-05	1.62589	0.331	0.162	0.266688
Txndc11	2.96519573340696e-05	1.75075	0.282	0.119	0.270248
Neurl3	3.16292709393697e-05	1.39618	0.328	0.156	0.288269
Sipa1l1	3.18207351921813e-05	0.764432	0.61	0.412	0.290014
Sik1	3.25390083402086e-05	0.865985	0.477	0.281	0.296561
Adam12	3.2849658249736e-05	1.14706	0.351	0.169	0.299392
Tpd52	3.28678202474829e-05	1.35138	0.357	0.181	0.299557
Mbnl1	3.35840279846526e-05	0.810029	0.636	0.481	0.306085
Fnbp1	3.57284426384025e-05	0.978728	0.494	0.3	0.325629
Tiparp	3.7751684575673e-05	1.56103	0.302	0.138	0.344069
Suco	3.78588253023683e-05	1.17589	0.464	0.3	0.345045
Ttc28	3.87809364610335e-05	0.971077	0.419	0.238	0.353449
Ubl3	4.12945420386265e-05	0.881112	0.422	0.231	0.376358
Ssh2	4.54771979973978e-05	1.26082	0.344	0.169	0.414479
Huwe1	4.61148438323365e-05	0.979853	0.471	0.288	0.420291
Eml4	4.78157041491573e-05	0.842921	0.445	0.25	0.435792
Ppfia1	4.85154915671027e-05	1.41633	0.312	0.144	0.44217
Jak1	5.28478436142447e-05	1.0622	0.422	0.238	0.481655
Chst11	5.79902704782595e-05	1.37707	0.328	0.162	0.528523
Cmss1	5.9344580464066e-05	-0.588165	0.734	0.812	0.540867
Elf1	6.27821854229819e-05	1.06673	0.474	0.312	0.572197
Rel	6.39584493509625e-05	1.30307	0.334	0.169	0.582917
Tpm3	6.65289231898974e-05	0.985879	0.331	0.156	0.606345
Csnk1g3	6.82278734897712e-05	1.49255	0.295	0.138	0.621829
Epb41l2	7.06652042141424e-05	1.11815	0.312	0.144	0.644043
Mllt10	7.26015528787278e-05	1.01862	0.325	0.15	0.661691
Luc7l2	7.59361842508079e-05	0.664979	0.636	0.456	0.692082
Esyt2	8.00936879686412e-05	1.08181	0.487	0.331	0.729974
Shisa5	8.04846019764907e-05	1.11173	0.289	0.125	0.733537
Paxbp1	9.79087048932471e-05	0.857581	0.552	0.394	0.89234
Sh3kbp1	9.79105144785249e-05	0.652488	0.633	0.481	0.892356
mt-Nd6	0.000104126	-0.759503	0.39	0.544	0.949005
Ubr5	0.000113185	1.17062	0.386	0.219	1
Jmy	0.000113383	1.58566	0.295	0.144	1
Foxn3	0.000115553	0.896444	0.412	0.244	1
Zswim6	0.000117771	1.15702	0.37	0.206	1
Smarca5	0.000121319	1.1503	0.344	0.181	1
Hnrnph1	0.000122249	0.859322	0.497	0.331	1
Fut8	0.000128366	1.1903	0.295	0.138	1
Ramp3	0.000131765	1.15948	0.302	0.144	1
Ikzf1	0.000134244	1.11568	0.351	0.188	1
Gnaq	0.000134605	0.734882	0.614	0.462	1
Rnf128	0.000145331	0.900419	0.403	0.225	1
Clk1	0.000146591	0.751135	0.506	0.338	1
Aff1	0.000151648	0.993741	0.325	0.162	1
Dock5	0.000161374	1.30307	0.289	0.138	1
Chd2	0.000162936	0.816427	0.597	0.45	1
Pde3b	0.000170758	0.715392	0.591	0.419	1
Cyfip2	0.000171355	1.49456	0.328	0.175	1
Itpr2	0.000173943	0.811647	0.481	0.319	1
Osbpl3	0.000181034	1.22507	0.308	0.156	1
Aff4	0.000182034	0.397534	0.747	0.562	1
Il7r	0.000188283	0.546779	0.662	0.488	1
Ago2	0.000191426	0.923498	0.383	0.219	1
mt-Nd4l	0.000195332	-0.466049	0.782	0.85	1
Cul3	0.000210986	1.01075	0.334	0.175	1
Atp2b1	0.000211105	0.757598	0.614	0.475	1
Nr4a1	0.000222416	0.827274	0.519	0.369	1
Herc4	0.000231096	0.892711	0.399	0.238	1
Med14	0.000232861	1.34932	0.256	0.112	1
Dusp10	0.000244735	1.03551	0.338	0.181	1
Hif1a	0.00024733	0.951306	0.412	0.244	1
Ivns1abp	0.000248483	0.983803	0.448	0.306	1
Fbxl17	0.000255527	1.05514	0.338	0.181	1
Atp9b	0.000256864	1.12362	0.334	0.181	1
Srsf5	0.000278115	0.889464	0.438	0.281	1
Fam129a	0.000284468	0.873901	0.464	0.3	1
Rpl28	0.000289793	0.610269	0.627	0.462	1
Csde1	0.000291783	0.661478	0.513	0.344	1
Ccnd3	0.000303656	0.990047	0.318	0.169	1
Picalm	0.000312422	0.932285	0.643	0.525	1
Gm26740	0.000319944	0.98628	0.435	0.275	1
Bach2	0.000336207	1.08068	0.25	0.106	1
Ascc3	0.00035401	0.915738	0.357	0.2	1
Tle4	0.000371489	1.24155	0.318	0.175	1
Smyd3	0.000376537	0.985879	0.318	0.169	1
Apaf1	0.00038292	1.13813	0.325	0.181	1
Trps1	0.000412744	0.771349	0.604	0.481	1
Aebp2	0.000415683	0.876171	0.396	0.244	1
Map4k4	0.000434636	0.995199	0.377	0.225	1
Fli1	0.000440959	0.780425	0.461	0.3	1
Galc	0.000447134	1.13921	0.25	0.112	1
Actb	0.000447788	-0.467476	0.721	0.812	1
Cd47	0.00045038	1.05514	0.295	0.15	1
Dnajc1	0.000476443	1.25392	0.266	0.131	1
Nsd3	0.000530385	0.910325	0.526	0.394	1
Il1rl1	0.000533901	0.510641	0.656	0.488	1
Ankrd11	0.000570185	0.544117	0.731	0.613	1
Malat1	0.000582397	0.2218	1	0.981	1
Ldlrad4	0.000586141	0.772554	0.38	0.225	1
Stat3	0.000587842	1.11654	0.354	0.206	1
Nfkbiz	0.000594444	0.727087	0.438	0.275	1
Clcn3	0.000602361	1.06711	0.295	0.156	1
mt-Atp8	0.000640357	-0.489912	0.545	0.694	1
Rps6ka3	0.000650475	0.982629	0.39	0.244	1
Lin54	0.000674708	1.23894	0.351	0.212	1
Mdfic	0.000699607	1.01862	0.341	0.2	1
Ext1	0.000734946	1.16735	0.302	0.162	1
Ctla2a	0.000739827	0.513432	0.432	0.281	1
Rapgef6	0.0007656	0.716207	0.5	0.362	1
Il17rb	0.000780999	1.05514	0.321	0.181	1
Ddx5	0.000794924	0.5225	0.659	0.531	1
Chd7	0.000809378	0.7279	0.526	0.394	1
Baz2b	0.000826496	1.03603	0.331	0.194	1
Strn3	0.000837817	0.988027	0.315	0.175	1
Synj1	0.000851556	0.944959	0.305	0.169	1
Ldha	0.000880359	0.628877	0.344	0.188	1
Ube2e2	0.000885716	1.05514	0.344	0.206	1
Vps54	0.000903397	1.04172	0.256	0.125	1
Glb1	0.000928944	1.04692	0.334	0.2	1
Zeb1	0.000972122	0.865569	0.455	0.306	1
Chn2	0.00106793	0.977974	0.256	0.125	1
Srsf11	0.00112691	0.925506	0.305	0.169	1
Ncoa2	0.00112766	0.666946	0.461	0.306	1
Wac	0.00117652	0.981141	0.464	0.338	1
Ikzf2	0.00118154	1.12043	0.266	0.138	1
Zbtb20	0.00123458	0.727567	0.445	0.3	1
Ralgapa1	0.00127337	0.857202	0.338	0.194	1
Ppp1r12a	0.00131784	0.801855	0.432	0.294	1
Neb	0.00134529	0.868056	0.442	0.306	1
Fosl2	0.0013547	0.657806	0.571	0.462	1
Clasp2	0.00139884	0.862496	0.276	0.144	1
Eif4g3	0.00143938	0.841017	0.269	0.138	1
Usp34	0.00148786	0.70388	0.451	0.312	1
Yes1	0.001492	1.10095	0.279	0.15	1
Rock1	0.00149467	0.877499	0.516	0.4	1
Kcnq1ot1	0.00156087	0.92084	0.357	0.219	1
Il2ra	0.00156969	0.586755	0.51	0.35	1
Eif4a2	0.0015758	1.08756	0.253	0.131	1
Son	0.00158572	0.807214	0.445	0.312	1
Rab2a	0.00159765	0.894677	0.347	0.212	1
Atp2b4	0.00161907	1.00784	0.273	0.144	1
Spty2d1	0.00169634	1.01862	0.292	0.162	1
Fus	0.00170052	0.755581	0.416	0.281	1
Creb1	0.00172688	1.026	0.256	0.131	1
Riok1	0.00174466	1.02197	0.253	0.131	1
Hnrnpc	0.00175574	0.715392	0.445	0.312	1
Oga	0.00178843	1.15623	0.302	0.175	1
Arglu1	0.00184561	0.929611	0.263	0.138	1
Satb1	0.0018766	0.790208	0.393	0.262	1
Itpr1	0.00192766	0.574516	0.451	0.306	1
Ero1l	0.00195325	0.575532	0.5	0.344	1
Ppp2ca	0.00198624	0.913123	0.308	0.181	1
Ahcyl2	0.00198991	0.788967	0.341	0.206	1
Med12l	0.00207061	0.59201	0.357	0.212	1
Slc9a9	0.00210269	0.871834	0.344	0.212	1
Cdk8	0.00210296	-0.681824	0.545	0.625	1
Ptbp2	0.00213022	0.97852	0.292	0.169	1
Dnaja1	0.00214951	0.662824	0.503	0.381	1
Klf13	0.00218338	0.841017	0.276	0.15	1
Uhrf2	0.00224353	0.776955	0.39	0.25	1
Jarid2	0.00239733	0.477597	0.519	0.381	1
Erbin	0.00240821	0.751135	0.386	0.25	1
Ptpn22	0.00243461	0.916758	0.331	0.206	1
Ahnak	0.00243743	-0.845323	0.218	0.338	1
Itsn2	0.00249075	0.900167	0.266	0.144	1
Kpna1	0.00254374	0.785052	0.338	0.206	1
Antxr2	0.00263771	1.14503	0.25	0.131	1
Tspan13	0.00265984	0.693297	0.455	0.325	1
Tut7	0.00266435	0.807214	0.328	0.2	1
Prkch	0.00274254	0.94411	0.253	0.138	1
Ankrd44	0.00276041	0.640104	0.519	0.4	1
Malt1	0.00281341	1.14599	0.341	0.225	1
Pde7b	0.0028349	0.531485	0.711	0.625	1
Gpbp1	0.00288105	0.887414	0.347	0.225	1
Ndfip1	0.00306643	0.828549	0.36	0.238	1
Jak2	0.00323364	1.15534	0.386	0.269	1
Bcl2l11	0.00333684	0.810905	0.399	0.269	1
Cnot6l	0.00337571	0.724066	0.494	0.375	1
Rpl13	0.00338794	0.430385	0.685	0.594	1
B4galt1	0.00348348	0.803884	0.416	0.3	1
Ppp3ca	0.00349911	0.692571	0.455	0.325	1
Wdr26	0.00358555	0.894677	0.334	0.212	1
Rpl22l1	0.00358803	-0.742042	0.175	0.294	1
Eef1b2	0.00361397	0.820676	0.354	0.231	1
Man2a1	0.00361498	0.551567	0.539	0.4	1
Ski	0.0037815	0.72352	0.25	0.131	1
D16Ertd472e	0.00386376	0.758749	0.299	0.175	1
Gm15564	0.00389375	-0.858444	0.231	0.35	1
Calca	0.00393465	0.686379	0.792	0.688	1
Kmt2e	0.00404848	0.578704	0.406	0.269	1
Rack1	0.00408753	0.486858	0.614	0.481	1
Rpl18a	0.00417433	0.422981	0.675	0.581	1
Ccnl2	0.00433949	0.862496	0.276	0.162	1
Man1a	0.00437617	0.740506	0.448	0.331	1
Dhx15	0.00468633	0.854843	0.269	0.156	1
Ptgs2	0.00471332	0.718107	0.445	0.344	1
Herc1	0.00477579	0.698998	0.38	0.256	1
Rgs2	0.00530646	0.560377	0.51	0.4	1
Trip12	0.0054492	0.661321	0.373	0.25	1
Dock11	0.00560579	0.796609	0.289	0.175	1
Wnk1	0.00561497	0.744801	0.432	0.312	1
Brd4	0.00569287	0.629133	0.36	0.238	1
Sfpq	0.00598703	0.418292	0.679	0.581	1
H2-D1	0.00618382	0.36447	0.406	0.269	1
Nipbl	0.00624024	0.566642	0.529	0.412	1
Braf	0.00631975	0.893598	0.409	0.306	1
Kdm6a	0.00633414	0.891643	0.305	0.2	1
Mir142hg	0.00646644	0.827731	0.364	0.25	1
Sik3	0.00669096	0.65872	0.51	0.419	1
Kansl1	0.00678134	0.710925	0.393	0.275	1
Stk4	0.00688623	0.596383	0.432	0.312	1
Med13l	0.00710645	0.724993	0.347	0.231	1
Pdlim1	0.00721212	1.10577	0.25	0.15	1
Med13	0.00743448	0.753113	0.344	0.231	1
Btg2	0.00804546	0.480447	0.432	0.306	1
Serinc3	0.00821395	0.411117	0.617	0.5	1
Maml2	0.0082935	0.747818	0.302	0.194	1
Pfkp	0.00831602	0.697248	0.256	0.15	1
Senp6	0.0083935	0.667071	0.373	0.256	1
Socs2	0.00852815	0.925859	0.286	0.181	1
Jag1	0.00862144	0.751465	0.338	0.219	1
Phf20l1	0.00864984	0.602629	0.312	0.194	1
Rsrp1	0.00878195	0.552641	0.269	0.156	1
Srek1	0.00885302	0.548681	0.299	0.181	1
Smchd1	0.00902263	0.885217	0.373	0.269	1
Rbm25	0.00910307	0.399587	0.513	0.388	1
Tnrc6b	0.00929219	0.349133	0.442	0.3	1
Zcchc7	0.00933525	0.798802	0.347	0.244	1
Atxn1	0.00958626	0.483985	0.584	0.469	1
Tra2a	0.00985228	0.542807	0.354	0.238	1
Cytip	0.0100862	0.648516	0.39	0.275	1
Tex2	0.010507	0.583242	0.435	0.319	1
Lcp2	0.0106356	0.814133	0.299	0.194	1
Hectd1	0.0106619	0.68741	0.386	0.281	1
Lyn	0.0111598	1.03089	0.263	0.169	1
Tcf12	0.0111746	0.447459	0.474	0.344	1
Arhgap26	0.011662	0.755581	0.25	0.15	1
Tgfbr2	0.0118254	0.562102	0.289	0.181	1
Ncor1	0.0119319	0.474796	0.62	0.537	1
Stim1	0.0121613	0.700858	0.273	0.169	1
Inpp5d	0.012193	0.670478	0.357	0.25	1
Ywhaz	0.0122447	0.557642	0.432	0.319	1
Foxp1	0.0125614	0.626684	0.464	0.362	1
Pde7a	0.0127886	0.847699	0.253	0.156	1
Thrap3	0.012921	0.618078	0.334	0.225	1
Ptp4a2	0.0131278	0.499926	0.536	0.431	1
Celf1	0.0136238	0.600303	0.373	0.269	1
Hnrnpa2b1	0.0136408	0.524046	0.451	0.344	1
Rps2	0.0138928	0.388799	0.526	0.406	1
Nedd9	0.0139209	0.795382	0.318	0.219	1
Tbc1d5	0.0140397	0.653043	0.269	0.169	1
Dhx40	0.0141867	1.38734	0.286	0.2	1
Itgb3	0.0144493	0.474856	0.474	0.356	1
Spcs3	0.0145499	0.783062	0.26	0.162	1
Slk	0.0148807	0.45107	0.367	0.244	1
Fbxo11	0.015376	0.736966	0.357	0.262	1
Fbxo34	0.0160484	1.08262	0.292	0.2	1
Fam102a	0.0163251	0.390745	0.383	0.269	1
Birc3	0.0171613	0.590179	0.318	0.212	1
Mib1	0.0174436	0.810029	0.328	0.238	1
Samhd1	0.0178863	0.755581	0.347	0.244	1
Gak	0.0181126	0.787446	0.253	0.162	1
Snx18	0.0184729	0.716053	0.289	0.194	1
Rbbp6	0.0193148	0.752214	0.292	0.2	1
Nt5e	0.0198108	0.811216	0.266	0.175	1
Vps13b	0.0198901	0.585656	0.377	0.275	1
Akap6	0.0200475	0.818102	0.269	0.181	1
Rpl37	0.0200491	0.426236	0.438	0.331	1
Iqgap2	0.0201996	0.568211	0.325	0.225	1
Rpl18	0.0209396	0.29063	0.62	0.488	1
Dock8	0.0212685	0.711187	0.282	0.188	1
Ythdf3	0.0220042	0.668118	0.282	0.188	1
Tpt1	0.0225408	0.238884	0.763	0.688	1
Itm2c	0.023635	0.553947	0.325	0.219	1
St8sia4	0.0245554	0.966605	0.282	0.2	1
Icos	0.0246514	0.458393	0.63	0.588	1
Kif5b	0.0246995	0.514573	0.315	0.212	1
Pde4d	0.0248281	0.680976	0.386	0.294	1
Aak1	0.0253154	0.711489	0.341	0.256	1
Coro2a	0.0254418	0.576378	0.354	0.262	1
Pcgf5	0.0264408	0.664557	0.292	0.2	1
Pik3r1	0.0276881	0.731013	0.292	0.206	1
Rpl29	0.0277223	0.454548	0.38	0.281	1
Smg7	0.0277664	0.580603	0.26	0.169	1
Wwox	0.0277953	0.680746	0.269	0.181	1
Rps23	0.0279478	0.306888	0.604	0.512	1
Rps18	0.0281317	0.311268	0.614	0.5	1
Rtn3	0.0284422	0.577094	0.292	0.2	1
Hspa8	0.028639	0.671813	0.344	0.256	1
Ptprc	0.0289922	0.533976	0.497	0.419	1
Rps20	0.0291394	0.280562	0.718	0.625	1
Mbnl2	0.0292006	0.592407	0.312	0.219	1
Ranbp2	0.029291	0.631171	0.386	0.288	1
Vti1a	0.0303319	0.615229	0.295	0.206	1
Prpf40a	0.0310712	0.71634	0.315	0.231	1
Crebbp	0.032301	0.502601	0.328	0.231	1
Ecpas	0.0325197	0.51178	0.338	0.244	1
Rps28	0.0325917	0.386551	0.513	0.419	1
Tnrc6a	0.0329307	0.572541	0.347	0.256	1
Ret	0.0334648	0.758424	0.256	0.175	1
H3f3b	0.0344747	0.442658	0.461	0.369	1
Smg1	0.0354947	0.551973	0.341	0.256	1
Rpl9	0.0358944	0.182897	0.604	0.475	1
Gnas	0.0364965	0.439805	0.315	0.219	1
Birc6	0.0379123	0.330776	0.529	0.431	1
Sftpc	0.0384313	-0.728367	0.256	0.331	1
Selplg	0.0386442	0.571717	0.279	0.194	1
Cdk13	0.0391755	0.728331	0.292	0.212	1
Gpcpd1	0.0396734	0.76236	0.318	0.244	1
Cd52	0.0408148	0.33237	0.328	0.231	1
Trio	0.0412448	0.477833	0.341	0.25	1
Lmo4	0.0418159	0.37707	0.643	0.588	1
Laptm5	0.0423336	0.209864	0.519	0.406	1
Rps7	0.0430657	0.38821	0.597	0.512	1
1810026B05Rik	0.0431181	0.514573	0.312	0.225	1
Osbpl8	0.0441227	0.67663	0.338	0.262	1
Clint1	0.044162	0.516722	0.364	0.281	1
Znrf1	0.0443755	0.581687	0.308	0.225	1
Rpl5	0.0458821	0.425785	0.513	0.438	1
Ccnt1	0.0461941	0.755581	0.299	0.219	1
Gls	0.0484829	0.464532	0.39	0.306	1
Npm1	0.0487251	0.433653	0.25	0.169	1
AU020206	0.0489817	0.616257	0.393	0.325	1
Rbm26	0.0490047	0.537534	0.263	0.181	1
Gclc	0.0490803	0.805163	0.273	0.188	1
Ddx3x	0.0491382	0.272559	0.422	0.325	1
Jmjd1c	0.0491482	0.36925	0.536	0.469	1
Snrnp70	0.0504637	0.294969	0.513	0.4	1
Rplp0	0.0507202	0.230099	0.659	0.55	1
Ppp1cb	0.0508555	0.626298	0.276	0.2	1
Tax1bp1	0.0515102	0.713353	0.25	0.175	1
Rps13	0.0518813	0.245112	0.617	0.506	1
Lrch3	0.0527862	0.465774	0.305	0.219	1
Eif5	0.0566524	0.589918	0.286	0.206	1
Eif4a1	0.0576751	0.491241	0.273	0.194	1
Sub1	0.0582632	0.384449	0.276	0.194	1
Canx	0.0583166	0.391425	0.276	0.194	1
Arid4b	0.0604186	0.411835	0.286	0.206	1
Rps21	0.0608358	0.290279	0.659	0.569	1
Camk1d	0.0611607	-0.249861	0.883	0.9	1
Rps5	0.0637693	0.320284	0.542	0.456	1
Lnpep	0.0657612	0.338935	0.318	0.231	1
Mast4	0.0666051	0.749038	0.253	0.188	1
Ptk2b	0.0669147	0.446162	0.334	0.256	1
Cltc	0.0672249	0.670801	0.396	0.338	1
Mllt3	0.0678687	0.37707	0.37	0.288	1
R3hdm1	0.068172	0.58407	0.266	0.194	1
Sorl1	0.0697003	0.610958	0.321	0.25	1
Gas5	0.0697838	0.535134	0.279	0.206	1
Dennd1a	0.0699314	0.581687	0.312	0.244	1
Dock10	0.0714072	0.373251	0.672	0.656	1
Dad1	0.0726661	0.590179	0.305	0.231	1
Smad3	0.0740398	0.524627	0.286	0.212	1
Fam172a	0.0742327	0.352123	0.425	0.338	1
Rps27	0.0749599	0.305279	0.5	0.412	1
Usp9x	0.0763585	0.646958	0.429	0.375	1
Larp4b	0.0818805	0.39537	0.315	0.238	1
Atxn7	0.0820431	0.549906	0.299	0.225	1
Rad51b	0.0831659	0.32816	0.26	0.188	1
Rcc2	0.0847874	0.514573	0.318	0.244	1
Dusp5	0.0852083	0.32816	0.555	0.488	1
Atp8a1	0.0869868	0.421269	0.308	0.238	1
Msi2	0.0876429	0.36925	0.435	0.362	1
Rgs1	0.0880776	0.651509	0.279	0.212	1
Cpsf6	0.0886377	0.493715	0.26	0.194	1
Prdx6	0.0914706	0.475045	0.253	0.188	1
Tmtc2	0.0927168	0.42659	0.344	0.269	1
Fos	0.0935442	-0.476382	0.474	0.531	1
Hsp90ab1	0.0945983	-0.408357	0.38	0.444	1
Rpl24	0.0951118	0.327667	0.503	0.438	1
Rplp1	0.0962476	0.146822	0.945	0.919	1
Xist	0.0964345	-0.354503	0.224	0.294	1
Flna	0.0981953	-0.370164	0.188	0.256	1
Tnrc6c	0.0993769	-0.435845	0.201	0.269	1
Zfp36l1	0.0997134	0.303069	0.513	0.444	1
Gab2	0.100303	0.816531	0.263	0.206	1
Dennd1b	0.100332	0.37707	0.302	0.231	1
Exoc4	0.101881	0.197435	0.438	0.356	1
Nfkbia	0.10715	0.396178	0.468	0.412	1
Rpl23a	0.109969	0.183726	0.558	0.475	1
Rpl12	0.113894	-0.268473	0.406	0.488	1
Rpl35a	0.119887	-0.333054	0.721	0.706	1
Snd1	0.123038	0.459532	0.25	0.188	1
Gnb1	0.123105	0.444184	0.289	0.225	1
Stk17b	0.123919	0.349976	0.474	0.419	1
Iqgap1	0.125436	0.423864	0.455	0.381	1
4930523C07Rik	0.126734	0.322246	0.357	0.281	1
Msn	0.130336	0.37707	0.292	0.225	1
Helz	0.130436	0.298413	0.321	0.25	1
Tob2	0.13213	0.546128	0.263	0.206	1
Rpl36	0.132468	-0.403485	0.386	0.45	1
Rpl27	0.135021	0.352527	0.464	0.406	1
Psap	0.135542	0.350597	0.354	0.294	1
Hspa4	0.14359	0.282552	0.422	0.362	1
Hnrnpk	0.144472	0.352822	0.325	0.262	1
Pan3	0.144602	0.342424	0.367	0.306	1
Rap1gds1	0.146388	0.5039	0.266	0.212	1
Chd4	0.147728	0.43129	0.308	0.25	1
Kmt2c	0.148044	0.354702	0.393	0.325	1
Cnot1	0.148466	0.309955	0.295	0.231	1
Baz1a	0.150272	0.501657	0.315	0.256	1
Itga4	0.153277	0.536268	0.269	0.212	1
Zbtb16	0.15386	0.311481	0.409	0.338	1
Cotl1	0.156668	-0.235449	0.282	0.35	1
Svil	0.157221	-0.220493	0.195	0.256	1
Rpl27a	0.162081	0.179038	0.669	0.588	1
Rps24	0.162437	0.124827	0.802	0.769	1
Rps14	0.168242	0.180283	0.773	0.769	1
Peak1	0.171601	0.152752	0.282	0.219	1
Rftn1	0.174115	0.232019	0.279	0.219	1
Zfand3	0.179799	0.307908	0.299	0.244	1
Thoc2	0.18615	0.388125	0.321	0.262	1
Phip	0.189309	0.251062	0.299	0.244	1
Junb	0.192994	0.119272	0.662	0.606	1
Zeb2	0.194064	-0.232435	0.253	0.306	1
Prkcq	0.196756	0.230584	0.338	0.275	1
Rpl15	0.197036	0.395566	0.373	0.325	1
G3bp1	0.198092	0.282552	0.276	0.219	1
Rptor	0.203543	0.312299	0.253	0.2	1
Eif3a	0.20497	0.285439	0.302	0.25	1
Ube2d3	0.209416	0.36447	0.289	0.238	1
Rpl36a	0.214475	0.358333	0.373	0.325	1
Thsd4	0.214933	0.252679	0.367	0.312	1
Pdia3	0.215603	-0.321007	0.24	0.294	1
Tnks2	0.218956	0.307908	0.302	0.25	1
Rps3	0.222436	0.162476	0.549	0.481	1
Hnrnpu	0.226657	-0.237039	0.266	0.325	1
Rps17	0.228819	0.300618	0.36	0.306	1
Atrnl1	0.229452	0.391425	0.26	0.212	1
Pfn1	0.229542	-0.40429	0.256	0.3	1
Ly6e	0.243269	0.184909	0.419	0.369	1
Itm2b	0.248842	0.263956	0.364	0.312	1
Cdc42	0.253284	0.393011	0.25	0.206	1
Rps3a1	0.253642	-0.184529	0.607	0.656	1
P2ry10	0.253933	0.140871	0.295	0.244	1
Rps26	0.256951	-0.284016	0.578	0.613	1
Dleu2	0.256966	0.136062	0.26	0.212	1
Nav2	0.257476	0.535947	0.367	0.338	1
Hspa5	0.259391	0.10844	0.448	0.388	1
Slc38a2	0.260784	0.269266	0.289	0.25	1
Eif4g2	0.26088	0.185845	0.344	0.294	1
Ifngr1	0.264545	0.259961	0.334	0.281	1
Irf2bp2	0.26465	0.273565	0.513	0.475	1
Rpl23	0.265973	0.244563	0.675	0.675	1
Rpl8	0.267128	0.109907	0.61	0.525	1
Camk4	0.267398	0.413935	0.409	0.381	1
Map3k5	0.26942	0.427951	0.256	0.219	1
Ptbp3	0.274218	0.219117	0.331	0.281	1
Zfp36	0.276912	-0.242244	0.38	0.431	1
Il10ra	0.279621	0.344648	0.273	0.231	1
Notch2	0.281413	0.37707	0.312	0.269	1
Rpl31	0.281664	0.199531	0.396	0.35	1
Cnbp	0.283383	0.32363	0.286	0.244	1
Gpr132	0.29091	0.398029	0.26	0.219	1
Fau	0.299148	0.117238	0.682	0.681	1
Gata3	0.300091	0.254175	0.62	0.594	1
Top1	0.307773	0.425253	0.315	0.281	1
Myh9	0.314376	0.21808	0.279	0.238	1
Rplp2	0.335547	-0.171039	0.74	0.731	1
Rap1b	0.340244	0.246673	0.425	0.394	1
Irak2	0.340324	0.403065	0.318	0.288	1
Rbms1	0.34164	0.220201	0.364	0.325	1
Ankrd17	0.342747	0.380717	0.419	0.4	1
Rpl4	0.34998	0.168961	0.351	0.306	1
Qk	0.354604	0.207145	0.26	0.219	1
Rps15	0.361501	-0.10964	0.731	0.75	1
Rpl41	0.37242	-0.147047	0.731	0.738	1
Cnot4	0.377903	0.180672	0.263	0.225	1
Eef2	0.37893	0.18882	0.51	0.456	1
Eif1	0.380346	0.208616	0.305	0.269	1
Hnrnpm	0.388229	0.273322	0.295	0.262	1
Ppp2r3a	0.389381	0.387338	0.312	0.288	1
Ncl	0.403532	-0.21582	0.318	0.356	1
Rpl7	0.410284	-0.1528	0.536	0.556	1
BC005537	0.411326	-0.156363	0.273	0.312	1
Psme4	0.447622	0.238363	0.263	0.231	1
Gphn	0.454669	-0.252287	0.386	0.406	1
Hnrnpa3	0.458125	-0.244419	0.234	0.262	1
Ltb	0.47478	-0.292782	0.224	0.25	1
Ccnd2	0.485688	0.154677	0.276	0.244	1
Pum2	0.49402	0.21864	0.292	0.262	1
Usp25	0.499068	0.408779	0.263	0.244	1
Camk2d	0.508979	0.21864	0.266	0.238	1
Jund	0.548551	-0.183645	0.266	0.294	1
Naca	0.548949	-0.17434	0.25	0.275	1
Atrx	0.568063	0.100089	0.409	0.381	1
Etv6	0.568517	0.192645	0.26	0.238	1
Arid1b	0.580671	0.216893	0.341	0.325	1
Rps19	0.605071	0.100945	0.649	0.631	1
Ppia	0.612639	-0.130414	0.276	0.306	1
Mycbp2	0.648099	0.102008	0.481	0.462	1
Itgal	0.649894	0.154677	0.289	0.275	1
Rps15a	0.666289	-0.131857	0.711	0.688	1
Hsp90b1	0.68357	-0.179324	0.373	0.394	1
Zfp36l2	0.696478	-0.105921	0.289	0.306	1
Actg1	0.732726	0.105182	0.399	0.406	1
Bcl11b	0.741142	0.116024	0.292	0.281	1
Bptf	0.78323	-0.100137	0.256	0.269	1
Pafah1b1	0.849221	0.150901	0.289	0.288	1
Dusp1	0.920187	-0.252981	0.273	0.256	1
Fth1	0.92883	0.188725	0.299	0.312	1
Gpx4	0.948476	-0.153445	0.256	0.25	1
Fn1	0.955103	-0.247267	0.25	0.256	1

## Sheet: E18 Macrophage DEG
Gene	p_val	avg_log2FC	pct.1	pct.2	p_val_adj
mt-Co1	2.60586447873001e-254	-0.578406	0.999	1	3.42176064702038e-250
mt-Cytb	1.2674788747389e-184	-0.478663	0.999	1	1.66432651041965e-180
mt-Nd4	7.56720084299423e-165	-0.41432	0.999	1	9.93649142693572e-161
mt-Co2	2.48096530664092e-145	-0.328765	0.999	1	3.25775554415019e-141
mt-Atp6	1.20960294084542e-128	-0.322134	0.999	1	1.58832962162412e-124
mt-Co3	2.93271356856414e-126	-0.3126	0.999	1	3.85094618688158e-122
mt-Nd1	5.66034145191334e-125	-0.382017	0.999	1	7.43259436050741e-121
Iqgap1	7.31337053144743e-125	1.14373	0.901	0.687	9.60318684484362e-121
Picalm	1.35550207325382e-108	1.05449	0.922	0.774	1.77990977238959e-104
Dennd4a	1.66388195556999e-98	1.45571	0.755	0.468	2.18484339585896e-94
Spag9	3.7768467450056e-98	1.45253	0.736	0.427	4.95937746086685e-94
Gpcpd1	2.88567873565597e-93	1.49867	0.696	0.403	3.78918474778985e-89
mt-Nd2	1.79134340208838e-89	-0.318256	0.999	1	2.35221302128225e-85
Cd44	1.01619893843444e-88	0.869246	0.931	0.82	1.33437082605827e-84
Trps1	1.04055513948607e-85	1.35046	0.713	0.417	1.36635295365916e-81
Rab8b	9.01385836136496e-83	1.18863	0.741	0.467	1.18360974143083e-78
Dgat1	3.71652550838294e-82	1.9636	0.455	0.164	4.88016964505764e-78
Lyn	2.52977812384004e-77	1.20414	0.693	0.406	3.32185165441436e-73
Dusp16	7.84186711583377e-77	1.81664	0.49	0.205	1.02971557098013e-72
Lrrfip1	4.083939688815e-73	1.30426	0.617	0.332	5.36262120538297e-69
Ell2	5.08138237300458e-73	1.54703	0.601	0.329	6.67236319399232e-69
Sik3	6.17388047520488e-71	1.2652	0.596	0.31	8.10692245199152e-67
Mpp7	1.1139023063061e-70	2.23458	0.381	0.128	1.46266511841054e-66
Tpd52	1.55019017063589e-70	1.34825	0.647	0.385	2.03555471306199e-66
Xylt1	6.08073112843614e-69	1.53631	0.504	0.226	7.98460804474949e-65
Ptpn12	3.86066284591638e-67	1.43611	0.539	0.268	5.06943638297279e-63
Gk	1.92662812978732e-65	1.86353	0.401	0.148	2.52985539722373e-61
Gab2	6.16874127405411e-65	1.04727	0.725	0.47	8.10017416696046e-61
Abca1	3.01037465611771e-63	1.78186	0.413	0.163	3.95292296094817e-59
Gm47283	6.62611270402352e-62	1.58217	0.468	0.212	8.70074859165329e-58
Nedd9	1.95911037087413e-58	1.11157	0.654	0.418	2.57250782799482e-54
Gsap	2.04929313562065e-57	1.26966	0.53	0.271	2.69092681638348e-53
Crtc3	3.7179419867103e-56	1.53891	0.422	0.184	4.88202962274929e-52
Nt5c2	4.19318952226444e-56	1.51171	0.409	0.17	5.50607716168544e-52
Ifrd1	6.61177553883912e-56	1.11777	0.665	0.432	8.68192246004965e-52
Nrg4	3.01066334069989e-55	1.6854	0.406	0.173	3.95330203267303e-51
Rbm39	4.01589509825381e-55	0.894853	0.744	0.528	5.27327185351708e-51
Zfp608	1.11509455018254e-54	1.05414	0.612	0.367	1.46423065384469e-50
Diaph2	4.54795916761245e-54	0.891398	0.741	0.523	5.9719251829919e-50
Cd86	6.48154837286539e-54	1.42915	0.509	0.268	8.51092116840954e-50
Mid1	9.25925369437577e-54	1.74606	0.341	0.123	1.21583260260848e-49
Dock10	1.0875733497467e-52	0.627792	0.921	0.818	1.4280925655524e-48
Atp2b1	1.31783283925319e-52	1.32732	0.533	0.299	1.73044630122336e-48
Ext1	1.41973913625057e-52	1.14696	0.564	0.318	1.86425945981062e-48
Luc7l2	7.07008120374933e-52	1.07199	0.576	0.332	9.28372362864324e-48
mt-Nd5	1.25148976609473e-51	-0.297426	0.999	1	1.64333121185899e-47
Cyth1	2.02728028995899e-51	1.33527	0.476	0.245	2.66202174874516e-47
Baz1a	3.80052327851602e-51	0.923256	0.752	0.562	4.99046711701938e-47
AY036118	1.28083997377823e-50	-0.42789	0.996	0.998	1.6818709695682e-46
Dmxl2	1.46308991021478e-50	1.05323	0.61	0.375	1.92118336110303e-46
Cd47	1.48033336360014e-50	1.21099	0.536	0.305	1.94382573974335e-46
Dock4	1.36697148701298e-49	1.09733	0.585	0.361	1.79497025959675e-45
Gm42418	2.45901640651025e-49	-0.28477	1	1	3.22893444338861e-45
Dip2c	4.75000274239935e-49	0.855391	0.745	0.541	6.23722860104459e-45
Fbxo11	1.85650934062566e-48	1.43974	0.43	0.206	2.43778241517555e-44
Camk2d	2.11493298320943e-48	0.945571	0.669	0.458	2.7771185002523e-44
Antxr2	6.46313634922917e-47	1.8988	0.301	0.107	8.48674434017282e-43
Svil	7.38202920476684e-47	0.9121	0.665	0.453	9.69334254877934e-43
Cmip	1.18829836474471e-46	0.917511	0.633	0.406	1.56035458274628e-42
Zswim6	3.69568621152223e-46	1.29017	0.466	0.248	4.85280556434984e-42
Nup98	4.12357919978633e-46	1.47481	0.36	0.151	5.41467184723943e-42
Atp8b4	1.93387109159972e-45	1.11588	0.517	0.297	2.53936613037959e-41
Arih1	2.60470807399232e-45	1.13611	0.513	0.289	3.42024217195932e-41
Pde3b	4.95024021261802e-45	1.27693	0.471	0.254	6.50016042318872e-41
Chd7	5.38713095748752e-45	1.0565	0.542	0.317	7.07384166027687e-41
Malt1	1.21702261948352e-44	1.46053	0.507	0.292	1.59807240164381e-40
Gab1	1.83352456778506e-44	1.66566	0.32	0.125	2.40760110995856e-40
Bcar3	5.32760738872981e-44	1.18306	0.525	0.309	6.99568126214111e-40
Hif1a	9.76513207511491e-44	1.34881	0.443	0.234	1.28225949278334e-39
Tbc1d5	2.63184036958474e-43	1.1906	0.453	0.237	3.45586958930173e-39
Stat3	8.70035245905012e-43	1.23355	0.463	0.249	1.14244328139787e-38
Dock2	1.9789789516753e-42	0.77436	0.725	0.522	2.59859726144484e-38
Ubr5	2.77059531073072e-42	1.0173	0.552	0.348	3.6380687025205e-38
Myo1e	3.14421217626158e-42	1.30625	0.455	0.246	4.12866500864908e-38
Fndc3a	4.53318925162701e-41	1.09254	0.492	0.275	5.95253080631143e-37
Sirpa	5.10512018658828e-41	0.954808	0.589	0.386	6.70353331700908e-37
Lrmda	9.48314068010761e-41	0.820254	0.719	0.535	1.24523120270493e-36
Arhgap15	4.48632156215983e-40	0.951634	0.608	0.405	5.89098884327207e-36
Fndc3b	4.58797726125216e-40	1.05243	0.475	0.261	6.02447294175021e-36
Atrnl1	5.15773646395873e-40	0.93879	0.623	0.439	6.77262375082421e-36
Map3k5	8.75586300303419e-40	0.907077	0.582	0.376	1.14973237092842e-35
Birc6	1.31310811990866e-39	0.929742	0.542	0.329	1.72424227225206e-35
Tcf12	2.46786054500924e-39	1.15578	0.427	0.225	3.24054768165163e-35
Pik3c2a	3.49260979168249e-39	1.37117	0.361	0.169	4.58614591745827e-35
Ccnl1	6.4338133367464e-39	0.891566	0.599	0.396	8.4482402924817e-35
Tcf7l2	3.92291590664213e-38	0.637303	0.818	0.675	5.15118087701178e-34
Stag1	1.25510949565359e-37	1.06263	0.466	0.265	1.64808427874273e-33
Ankrd11	1.33058809606391e-37	0.809651	0.625	0.431	1.74719522894152e-33
Nsf	1.68887475876711e-37	1.3482	0.341	0.155	2.21766144573709e-33
Nfkb1	1.90095541359427e-37	1.37953	0.443	0.252	2.49614455359064e-33
Baz2b	2.69649990282524e-37	1.01238	0.505	0.307	3.54077402239982e-33
Etv6	4.90962491770449e-37	1.05362	0.45	0.247	6.44682847943777e-33
Rel	6.39009283506773e-37	1.32699	0.359	0.173	8.39083090172744e-33
Fnip1	1.01520641416116e-36	1.22211	0.367	0.178	1.33306754243502e-32
Kcnq1ot1	1.28121311885858e-36	1.29458	0.401	0.213	1.6823609463732e-32
Atp13a3	2.21985763044068e-36	0.917527	0.538	0.341	2.91489505453165e-32
Ascc3	2.7872563114834e-36	1.2595	0.341	0.156	3.65994626260886e-32
Pdlim5	3.19711722169621e-36	1.25332	0.364	0.177	4.19813462380929e-32
Arhgap24	4.03310569491367e-36	0.941199	0.509	0.303	5.29587108799114e-32
Uck2	7.12349769104949e-36	1.17502	0.437	0.249	9.35386481811709e-32
Dab2	9.39489768456307e-36	0.878967	0.683	0.507	1.23364401495998e-31
Runx1	9.83719928260339e-36	0.956944	0.601	0.418	1.29172263779865e-31
Huwe1	2.1527853362087e-35	1.0085	0.458	0.26	2.82682242497564e-31
Larp4b	1.30360375781814e-34	0.978565	0.474	0.278	1.711762094391e-30
Malat1	2.40512701385194e-34	0.408398	0.993	0.979	3.15817228188899e-30
Pid1	2.93771172596097e-34	1.08435	0.545	0.358	3.85750926735935e-30
Lilrb4a	3.52443190479384e-34	1.00975	0.518	0.326	4.62793153418479e-30
Rbms1	5.09676560556196e-34	0.889	0.494	0.298	6.6925629166634e-30
Zmiz1	5.3047914941057e-34	1.09848	0.383	0.195	6.96572171091019e-30
Zcchc7	5.97552114723311e-34	1.14125	0.39	0.205	7.8464568184318e-30
March7	6.76822598673702e-34	1.36173	0.303	0.134	8.88735754318437e-30
Gnaq	7.33029390282496e-34	0.755573	0.639	0.45	9.62540892379945e-30
Kansl1	1.42369332728585e-33	1.0521	0.463	0.281	1.86945170805905e-29
Fbxl5	2.66643485419209e-33	1.16504	0.425	0.239	3.50129560703963e-29
Btbd9	6.54332580280604e-33	1.03467	0.398	0.212	8.59204111166461e-29
Neat1	1.95521095383e-32	1.00618	0.445	0.259	2.56738750347417e-28
Sgms1	2.47281650357587e-32	1.01982	0.5	0.319	3.24705535084548e-28
Notch2	2.87549339752069e-32	0.875105	0.498	0.304	3.77581038028441e-28
Fn1	3.07513215325586e-32	1.07851	0.684	0.548	4.03795603044027e-28
Sfpq	3.32129224593375e-32	0.744123	0.567	0.373	4.3611888481356e-28
Lpp	5.0231648143775e-32	0.895281	0.509	0.322	6.5959177177591e-28
Vps13b	6.48511700272226e-32	0.814601	0.522	0.328	8.5156071362746e-28
Eepd1	1.01768915545111e-31	1.36075	0.286	0.125	1.33632763002285e-27
Dip2b	1.26634543168236e-31	1.07172	0.383	0.204	1.6628381863421e-27
Smg1	1.42151454911353e-31	0.953027	0.429	0.241	1.86659075444098e-27
Ppp2ca	1.45818584310982e-31	0.928558	0.462	0.273	1.9147438305875e-27
St8sia4	2.33433961863905e-31	1.51962	0.291	0.133	3.06522135323494e-27
Slc8a1	4.89852618224103e-31	0.855454	0.552	0.373	6.4322547299007e-27
St7	4.94850543239028e-31	1.2029	0.379	0.206	6.49788248327168e-27
Rbm25	6.60766389340542e-31	0.826252	0.552	0.375	8.67652345843066e-27
Ankrd17	7.10449734087473e-31	0.899199	0.503	0.319	9.3289154583026e-27
Cstf3	8.7323518477727e-31	1.39456	0.259	0.107	1.14664512113103e-26
Btaf1	1.14290183142547e-30	1.26214	0.318	0.154	1.50074439484478e-26
Usp9x	1.18969036283704e-30	0.96795	0.437	0.256	1.56218241544132e-26
Nr4a2	3.18166492714859e-30	1.56795	0.26	0.112	4.17784421583882e-26
Cytip	3.34303773497968e-30	0.824173	0.602	0.433	4.38974284980182e-26
Cpsf7	3.58199079417444e-30	1.26701	0.286	0.129	4.70351211183046e-26
Nipbl	7.61169462779643e-30	0.802534	0.544	0.365	9.99491621575949e-26
Zeb2	7.89717319443095e-30	0.678138	0.761	0.604	1.03697781216073e-25
Fry	8.06450368379843e-30	0.848804	0.498	0.32	1.05894997871957e-25
Capza2	8.8711573744877e-30	1.07949	0.343	0.174	1.16487167484398e-25
Man2a1	1.00870115345419e-29	1.24424	0.351	0.187	1.32452548460069e-25
Braf	1.04896369470943e-29	1.13518	0.327	0.161	1.37739422752296e-25
Pum2	1.51039054131069e-29	1.14702	0.336	0.172	1.98329381979506e-25
Dapk1	1.72941936500705e-29	1.10574	0.398	0.228	2.27090056819076e-25
Rrbp1	1.75801839180839e-29	1.01671	0.378	0.206	2.3084539502836e-25
Prpf40a	2.31938955753534e-29	0.923894	0.433	0.257	3.04559042799965e-25
Csf2rb	2.74394130741838e-29	1.18764	0.334	0.171	3.60306933077107e-25
Rffl	1.04821551313232e-28	1.35461	0.26	0.113	1.37641179029405e-24
Hexb	1.16283832953332e-28	-0.521825	0.738	0.826	1.52692301051021e-24
Dleu2	1.61081932684244e-28	0.908836	0.546	0.376	2.11516685807681e-24
Usp15	2.06656655704168e-28	1.10245	0.333	0.171	2.71360854605143e-24
Eif5	2.6752974439663e-28	0.873786	0.421	0.245	3.51293307367215e-24
Jmjd1c	2.6948531868196e-28	0.849672	0.485	0.305	3.53861171961281e-24
Uvrag	3.54297041899959e-28	1.15035	0.311	0.153	4.65227445718837e-24
Noct	3.91701943515718e-28	1.17578	0.321	0.163	5.1434382203049e-24
Atxn1	7.36288214116054e-28	0.80014	0.569	0.405	9.6682005395579e-24
Sec24b	7.44369194206134e-28	1.23553	0.286	0.134	9.77431188912074e-24
Abhd12	7.53478132596645e-28	0.741807	0.575	0.402	9.89392135912655e-24
Lgals3	8.89056532690522e-28	0.856522	0.466	0.291	1.16742013307592e-23
Fgd4	1.08725981879036e-27	1.29364	0.279	0.131	1.42768086805362e-23
Elmo1	1.10926798835208e-27	0.750682	0.544	0.369	1.45657979550512e-23
Thoc2	1.369366877491e-27	1.00111	0.331	0.168	1.79811564683343e-23
Srsf11	1.5638448253527e-27	1.08287	0.329	0.17	2.05348464017063e-23
Slc15a3	1.60415695686076e-27	0.990025	0.367	0.201	2.10641850005386e-23
Cers6	1.85794766574778e-27	0.811862	0.519	0.345	2.4396710798934e-23
Thbs1	2.01493261269516e-27	1.43181	0.326	0.174	2.64580801373002e-23
Cltc	2.74555678377831e-27	0.945623	0.422	0.255	3.6051906127793e-23
Sik2	3.00621169521857e-27	0.944383	0.404	0.235	3.94745657699151e-23
Nup153	3.50353461960462e-27	1.10069	0.306	0.152	4.60049130900283e-23
Hnrnph1	4.49478750615641e-27	0.835091	0.446	0.272	5.90210547433398e-23
Csf2ra	5.01103493059226e-27	1.17013	0.276	0.128	6.5799899673607e-23
Mbnl1	5.83837508545278e-27	0.825802	0.476	0.305	7.66637032470805e-23
Csde1	6.71233015991828e-27	0.906541	0.443	0.275	8.81396073298869e-23
Cask	6.71530392805977e-27	1.18566	0.306	0.154	8.81786558793529e-23
Top1	8.35760823849107e-27	1.0083	0.414	0.251	1.09743753779626e-22
Nr4a1	1.00861106277466e-26	1.05571	0.328	0.171	1.32440718652941e-22
Sf3b1	2.16116261452938e-26	0.896127	0.406	0.241	2.83782262913853e-22
Gls	2.32019714745764e-26	0.992035	0.365	0.204	3.04665087432663e-22
Ankrd44	2.7534101033356e-26	0.972605	0.383	0.221	3.61550280668998e-22
Diaph1	3.3184730245794e-26	0.884295	0.42	0.251	4.35748692857521e-22
Wac	3.39513975953084e-26	1.13143	0.331	0.176	4.45815801823995e-22
Riok3	3.61674048921513e-26	1.10719	0.313	0.16	4.74914193638839e-22
Asap1	4.95378154563521e-26	0.898755	0.435	0.271	6.5048105475736e-22
Vim	4.96761963613613e-26	0.847899	0.478	0.313	6.52298134421035e-22
Caprin1	5.01501172048344e-26	0.941098	0.385	0.222	6.58521189016681e-22
Fosl2	5.45665569651872e-26	1.08687	0.341	0.187	7.16513459509873e-22
Grk5	5.51424861013446e-26	1.10937	0.322	0.171	7.24075984996756e-22
Erbin	7.88906572670113e-26	1.18569	0.281	0.137	1.03591322057313e-21
Adipor2	7.92165389329961e-26	0.825777	0.55	0.396	1.04019237272917e-21
Fus	1.05151714104025e-25	1.03321	0.351	0.196	1.38074715789995e-21
Rbbp8	1.2594287093463e-25	1.38619	0.257	0.121	1.65375583824263e-21
Ythdf3	1.27649715484026e-25	1.06167	0.335	0.181	1.67616841402075e-21
Tcf25	1.39752324035039e-25	1.17276	0.282	0.138	1.83508776690409e-21
Gfod1	1.51465885146555e-25	1.12853	0.309	0.161	1.98889853785941e-21
Syncrip	2.08386181101008e-25	1.11281	0.298	0.15	2.73631894403734e-21
Trip12	2.09533885193528e-25	0.941158	0.367	0.208	2.75138944647621e-21
Rab2a	2.46201987132458e-25	0.98601	0.341	0.185	3.23287829303631e-21
Syk	2.7603269433849e-25	0.866961	0.484	0.323	3.62458530935872e-21
Nktr	2.98360456690125e-25	0.919936	0.398	0.238	3.91777115679803e-21
Ctsc	3.37631468129832e-25	1.0154	0.529	0.386	4.43343880801283e-21
Fam172a	3.41162666331203e-25	0.903695	0.403	0.24	4.47980697159503e-21
Exoc4	3.71836089802695e-25	0.865408	0.404	0.241	4.88257969519919e-21
Pde4b	4.15043067599831e-25	0.91594	0.473	0.319	5.44993052065338e-21
Lrrc8d	5.69844162191247e-25	1.12109	0.314	0.166	7.48262369373326e-21
Cpne8	6.04781098839797e-25	1.32162	0.275	0.136	7.94138060886537e-21
Phf20l1	6.27517701477065e-25	1.11976	0.3	0.155	8.23993493809534e-21
Cdk13	7.59560946473647e-25	1.15112	0.302	0.157	9.97379478814546e-21
Osbpl9	8.20313492466213e-25	1.12584	0.297	0.152	1.07715364695738e-20
Rock2	8.88183930641318e-25	0.823698	0.466	0.302	1.16627431932511e-20
Zfp407	1.14575184530039e-24	1.05108	0.302	0.155	1.50448674806394e-20
Abr	1.32379405412791e-24	0.920096	0.367	0.209	1.73827397247536e-20
Abi1	1.36972387900119e-24	1.14988	0.282	0.141	1.79858442551646e-20
Pan3	2.88538244923583e-24	0.943429	0.341	0.186	3.78879569409157e-20
Nlrp3	4.57634583672859e-24	1.15627	0.296	0.154	6.00919971820831e-20
Thrap3	5.08246723484591e-24	0.943859	0.365	0.213	6.67378772607617e-20
Zfc3h1	5.39235048676109e-24	1.02779	0.322	0.175	7.08069542416599e-20
Ubap2l	8.90930569491864e-24	1.15093	0.272	0.135	1.16988093079977e-19
Faf1	9.61772919801368e-24	1.08373	0.273	0.134	1.26290402099118e-19
Ggnbp2	1.05744872297237e-23	0.765419	0.44	0.277	1.38853591813501e-19
Tra2b	1.09755541662726e-23	0.710643	0.528	0.375	1.44120001757325e-19
Plek	1.14191702216732e-23	0.913833	0.523	0.373	1.49945124180791e-19
Eea1	1.52729670021397e-23	1.17173	0.28	0.143	2.00549329705096e-19
Ube2k	1.9943599404181e-23	0.998465	0.307	0.163	2.618794037763e-19
Taok1	2.37135909925687e-23	1.02048	0.295	0.153	3.1138316332342e-19
Snx24	2.99009009577678e-23	0.956013	0.354	0.204	3.92628730476449e-19
App	3.4692783140225e-23	0.412813	0.888	0.798	4.55550935414294e-19
Sh3bgrl	4.22031858807398e-23	0.949177	0.426	0.274	5.54170033799995e-19
Wdfy3	4.99531172287846e-23	0.805166	0.44	0.284	6.5593438233117e-19
Med13	5.19586473993156e-23	0.978689	0.297	0.154	6.82268999000413e-19
Dennd1a	5.74166297537408e-23	0.976254	0.345	0.195	7.5393776529637e-19
Aff4	5.7543701881995e-23	1.05915	0.282	0.145	7.55606349412476e-19
Senp2	5.79141098359053e-23	0.964904	0.328	0.181	7.60470176255273e-19
Ranbp2	7.94540252290492e-23	0.775675	0.435	0.278	1.04331080528265e-18
Cdk6	8.50477163077621e-23	0.866261	0.38	0.227	1.11676156283722e-18
Fcho2	1.34767763175669e-22	1.05843	0.292	0.154	1.76963549825971e-18
Ankhd1	1.90243205691981e-22	1.00948	0.304	0.163	2.49808353394141e-18
Arfgef1	2.06796811229267e-22	1.0378	0.309	0.17	2.71544892825151e-18
Txnrd1	2.47171404531489e-22	1.11092	0.308	0.171	3.24560771290298e-18
Retreg1	2.56181657725515e-22	1.05623	0.285	0.149	3.36392134759373e-18
Morrbid	2.65984935087104e-22	1.1186	0.288	0.152	3.49264818262876e-18
Cdk8	2.7627866927633e-22	-0.45752	0.73	0.825	3.62781520626748e-18
Ccnl2	3.18088616247553e-22	0.997149	0.302	0.163	4.17682161994662e-18
Eif3a	3.50768952201218e-22	0.878605	0.353	0.206	4.60594711135419e-18
Strn3	4.1703222988665e-22	0.988059	0.33	0.188	5.4760502106416e-18
Fam107b	4.44594420600695e-22	1.13173	0.297	0.162	5.83796933690773e-18
Acap2	5.17922692914862e-22	0.956755	0.32	0.178	6.80084288066505e-18
Pafah1b1	5.49169765591025e-22	0.925107	0.317	0.174	7.21114819197576e-18
Cd9	6.3939384294588e-22	0.670576	0.539	0.392	8.39588055172235e-18
Snd1	6.73015939845084e-22	1.04836	0.296	0.16	8.8373723061058e-18
Vav3	7.12137562967921e-22	1.13947	0.27	0.14	9.35107833933177e-18
Tmcc3	7.44704088071303e-22	0.849876	0.393	0.243	9.77870938046428e-18
Ppp3ca	8.09298957697526e-22	0.879266	0.361	0.215	1.06269046135262e-17
Skap2	8.21492202128542e-22	0.909916	0.327	0.183	1.07870141061499e-17
Atp11b	8.84110005365343e-22	0.939184	0.352	0.208	1.16092484804523e-17
Usp34	1.00886918389247e-21	0.826308	0.394	0.246	1.3247461253692e-17
Nsd3	1.27293736565663e-21	0.981452	0.315	0.176	1.67149405484372e-17
Foxn3	2.02809349716447e-21	1.01178	0.328	0.189	2.66308957112666e-17
Zfand3	2.38369375859017e-21	0.743429	0.441	0.289	3.13002827440475e-17
Rbm6	2.5697397022858e-21	0.954195	0.302	0.165	3.37432520307148e-17
Exoc5	3.12176084077617e-21	1.04525	0.262	0.133	4.09918416002319e-17
Pde4d	3.4138446584218e-21	0.711567	0.596	0.468	4.48271942097366e-17
Cop1	3.71658203905772e-21	1.03525	0.278	0.146	4.88024387548669e-17
Fubp1	3.79451059218948e-21	1.03737	0.271	0.142	4.982571858604e-17
Glyr1	3.85423713143259e-21	1.08154	0.253	0.126	5.06099877728414e-17
Tnks2	4.54511469574417e-21	0.897129	0.32	0.182	5.96819010698167e-17
Vps54	4.60715016712936e-21	0.972499	0.316	0.179	6.04964888445757e-17
Prrc2c	5.37976139362544e-21	0.792553	0.423	0.276	7.06416468596956e-17
Nrip1	5.58278526146018e-21	1.00186	0.354	0.218	7.33075532682336e-17
Rock1	6.27291277928219e-21	0.85643	0.381	0.238	8.23696177047544e-17
Ptprj	6.82825847933483e-21	1.07133	0.388	0.254	8.96618620921457e-17
Rbm26	7.04111496047867e-21	1.05792	0.252	0.125	9.24568805460454e-17
Dlg1	7.80009905340264e-21	1.04867	0.256	0.129	1.0242310067023e-16
Kpna4	8.46879702998047e-21	1.0432	0.311	0.178	1.11203773800674e-16
Vamp4	8.56807698144312e-21	1.08443	0.277	0.149	1.1250741884333e-16
Hnrnpm	8.57331429899702e-21	0.855162	0.367	0.224	1.1257619006013e-16
Qk	9.36956823659979e-21	0.762279	0.412	0.264	1.23031800514792e-16
Mef2a	9.40896025981257e-21	0.702406	0.457	0.305	1.23549057171599e-16
Brd4	1.15956779165765e-20	0.983478	0.296	0.164	1.52262846722566e-16
Epb41l2	1.1877374853613e-20	0.91427	0.355	0.217	1.55961809202793e-16
Srrm1	1.47803417419609e-20	0.928102	0.291	0.158	1.94080667413689e-16
Osbpl8	1.49358168109229e-20	1.17491	0.285	0.154	1.96122210544229e-16
Cdk12	1.59491925463819e-20	1.02549	0.277	0.148	2.09428847326541e-16
Cul3	1.87146321955681e-20	1.08322	0.254	0.13	2.45741835360005e-16
Chd1	1.94293736631482e-20	1.01727	0.265	0.139	2.55127105570799e-16
Mitf	1.97573188582578e-20	0.929858	0.344	0.205	2.59433353927784e-16
Mxi1	1.98578751949482e-20	1.06285	0.272	0.144	2.60753759184864e-16
Ggta1	2.15988024756198e-20	0.943769	0.307	0.172	2.83613875307364e-16
Mapk1	2.30609847980007e-20	0.981661	0.283	0.153	3.02813791382547e-16
Smchd1	2.70544368291683e-20	0.996397	0.34	0.203	3.55251810003808e-16
Arl15	2.82747154295007e-20	1.06334	0.269	0.142	3.71275288304774e-16
Synj1	2.89073318044294e-20	1.00388	0.285	0.155	3.79582173923962e-16
Sf1	3.05009917934931e-20	0.985763	0.274	0.145	4.00508523240357e-16
Tut7	3.07323320689447e-20	1.04218	0.268	0.142	4.03546252397313e-16
Lmna	3.83642438469647e-20	0.794199	0.447	0.301	5.03760885954493e-16
AU020206	3.98691642833738e-20	0.699458	0.467	0.321	5.23521996204981e-16
Runx2	4.12378433169321e-20	1.13616	0.285	0.159	5.41494120594635e-16
Mdm2	4.24607163364536e-20	1.01473	0.274	0.147	5.57551666213973e-16
Mycbp2	4.49343177537456e-20	0.566463	0.719	0.611	5.90032526424433e-16
Tmem164	5.26372696270689e-20	0.913369	0.307	0.172	6.91179987473041e-16
Klhl2	5.73954799259142e-20	1.08203	0.262	0.139	7.53660046907179e-16
Fam49b	6.26992217939862e-20	0.73994	0.478	0.339	8.23303481376832e-16
Xrn2	6.74924610202018e-20	1.02322	0.257	0.133	8.86243505656269e-16
Ubl3	7.98618642075542e-20	0.93108	0.312	0.18	1.04866613890939e-15
Ube2d3	9.25940946715304e-20	0.850186	0.333	0.196	1.21585305713187e-15
Kif5b	1.17124395525459e-19	0.933091	0.291	0.161	1.53796043764481e-15
Mib1	1.22581690613745e-19	1.01743	0.296	0.167	1.60962017944909e-15
Mapkapk2	1.23901929028535e-19	0.969061	0.348	0.216	1.62695623007369e-15
Clic4	1.41104368318454e-19	0.984639	0.329	0.199	1.85284146038962e-15
Mctp1	1.52949029060682e-19	1.06553	0.275	0.151	2.00837370059581e-15
Lnpep	1.7609654747889e-19	0.761854	0.398	0.257	2.31232376494531e-15
Sbno2	2.30674280138021e-19	1.08635	0.255	0.134	3.02898397249236e-15
Chd2	2.51889109055585e-19	0.772513	0.358	0.216	3.30755589100889e-15
Ncoa2	2.70679989828331e-19	0.946864	0.301	0.172	3.55429894643581e-15
Myh9	2.71859854039968e-19	0.714816	0.491	0.351	3.56979174339882e-15
Celf2	2.75140154109453e-19	0.684641	0.458	0.314	3.61286536361123e-15
Rsrc1	2.75564618738706e-19	0.996326	0.275	0.15	3.61843900865794e-15
Rc3h1	2.86704716978385e-19	1.03372	0.263	0.141	3.76471963864317e-15
Pag1	2.89544706089023e-19	0.852977	0.396	0.262	3.80201153565496e-15
Gdi2	3.06536799900684e-19	1.01453	0.285	0.16	4.02513471949588e-15
Acox1	3.07261339677752e-19	0.773471	0.424	0.286	4.03464865130857e-15
Akap13	3.24415647892479e-19	0.790981	0.416	0.273	4.25990187247615e-15
Apbb1ip	3.57131623743101e-19	0.968546	0.305	0.177	4.68949535137066e-15
Creb5	4.94806084783177e-19	0.989921	0.365	0.236	6.4972986992879e-15
Ubr3	6.72305819887445e-19	0.960044	0.279	0.155	8.82804772094203e-15
Ncor1	9.80230648528898e-19	0.687056	0.403	0.259	1.2871408645833e-14
4932438A13Rik	9.92804177317842e-19	0.926831	0.291	0.164	1.30365116523606e-14
Azin1	1.01226953846462e-18	0.939607	0.28	0.156	1.32921113095789e-14
Dgkz	1.04961053391405e-18	0.944193	0.268	0.145	1.37824359208254e-14
Ski	1.07743714195927e-18	0.784834	0.406	0.27	1.41478271110671e-14
Rap1b	1.12421468438618e-18	0.748871	0.419	0.28	1.47620630206749e-14
F13a1	1.19149258620893e-18	1.08961	0.286	0.163	1.56454891495094e-14
Plxdc2	1.27217907470754e-18	0.985872	0.356	0.229	1.67049834299847e-14
Tbc1d9	1.43604471060997e-18	0.903098	0.313	0.185	1.88567030950195e-14
Irak2	1.49306194442385e-18	0.595333	0.533	0.391	1.96053963922296e-14
Pnpla8	1.54356180899229e-18	0.951682	0.299	0.174	2.02685101138777e-14
Luzp1	1.56185992315836e-18	0.98169	0.262	0.142	2.05087826509925e-14
mt-Nd3	1.64358710034292e-18	-0.139345	0.999	1	2.15819422146029e-14
Trpm7	1.83778228613751e-18	0.946816	0.283	0.16	2.41319191992717e-14
Fam117b	1.86937937651304e-18	0.928189	0.322	0.196	2.45468205929927e-14
Hnrnpc	2.22184473974991e-18	0.850925	0.354	0.224	2.91750432776561e-14
Vti1a	2.49259512928921e-18	0.90036	0.313	0.187	3.27302666426967e-14
A930007I19Rik	2.5704082389907e-18	0.71192	0.414	0.275	3.37520305861869e-14
Map4k4	2.71732072113878e-18	0.924899	0.333	0.204	3.56811383892733e-14
Ncoa1	3.20105699804886e-18	0.777367	0.398	0.265	4.20330794413795e-14
Cnot4	3.44991990063238e-18	0.867588	0.281	0.156	4.53008982152038e-14
Mbnl2	3.57075824054032e-18	0.863638	0.314	0.186	4.68876264565349e-14
Tax1bp1	4.24865607114275e-18	1.0193	0.264	0.145	5.57891028701755e-14
Ddx5	4.7704777197988e-18	0.59809	0.464	0.318	6.26411429386781e-14
Kmt2c	5.60839970508433e-18	0.701015	0.409	0.274	7.36438965274624e-14
Sorbs1	5.97530975352946e-18	1.22873	0.291	0.174	7.84617923735953e-14
Gda	6.48425650975028e-18	0.958868	0.322	0.198	8.5144772229531e-14
Kdm6b	1.03706850869649e-17	0.863155	0.309	0.184	1.36177465876936e-13
Cast	1.04178164811117e-17	0.932404	0.279	0.159	1.36796348213478e-13
Mertk	1.04594775762677e-17	1.00796	0.319	0.195	1.37343400053971e-13
Litaf	1.12866559191467e-17	0.783351	0.354	0.224	1.48205078874315e-13
Ptbp2	1.14863394485715e-17	0.864427	0.279	0.157	1.50827123299192e-13
Wdr26	1.22387543908027e-17	0.807422	0.311	0.183	1.60707083905631e-13
Acer3	1.27662299551635e-17	0.989701	0.258	0.141	1.67633365541252e-13
Son	1.32701005573627e-17	0.750958	0.357	0.225	1.7424969041873e-13
Rapgef1	1.52797825828179e-17	0.978039	0.257	0.141	2.00638825094982e-13
Sh3kbp1	1.54556799452597e-17	0.892375	0.289	0.167	2.02948533361206e-13
Srek1	1.79773453328237e-17	0.819719	0.309	0.184	2.36060521565308e-13
Sort1	1.83465320819068e-17	0.728776	0.346	0.213	2.40908312767518e-13
Prkch	2.30022791629565e-17	0.764275	0.362	0.234	3.02042927688781e-13
Ric1	2.57177704843559e-17	0.907204	0.273	0.155	3.37700044230078e-13
Abcg1	2.75096690957808e-17	0.689179	0.456	0.326	3.61229464896698e-13
Ccny	3.18860852246233e-17	1.03518	0.26	0.146	4.18696185084529e-13
Stk10	3.29725815581041e-17	0.791955	0.359	0.231	4.32962968439465e-13
Ogt	3.45293523511645e-17	0.952709	0.26	0.145	4.5340492572314e-13
Naip2	3.75493896828405e-17	0.90916	0.268	0.151	4.93061035925378e-13
Cdk14	3.7917818966349e-17	0.870124	0.303	0.183	4.97898880847128e-13
Zc3h7a	4.0970343486945e-17	0.808567	0.294	0.172	5.37981580327075e-13
Slc6a6	4.64097650801585e-17	0.970573	0.289	0.171	6.09406625267561e-13
Wnk1	4.78968584700629e-17	0.775544	0.392	0.264	6.28933648570396e-13
Zfp207	5.00600528343888e-17	0.807957	0.291	0.169	6.5733855376836e-13
Hectd1	5.86161933402096e-17	0.817085	0.3	0.178	7.69689234750293e-13
Kmt2e	6.91402587429e-17	1.01648	0.255	0.143	9.07880737553019e-13
Fam129a	7.4562507322904e-17	0.871866	0.33	0.207	9.79080283657052e-13
Lncpint	7.82353126516163e-17	0.945806	0.292	0.175	1.02730789042837e-12
Prpf39	8.15228721875305e-17	0.942239	0.27	0.155	1.07047683469446e-12
Ppp1r12a	1.03221799715416e-16	0.957621	0.27	0.156	1.35540545206313e-12
Ddx6	1.16608964667305e-16	0.924962	0.255	0.141	1.53119231504639e-12
Dock5	1.32750359486144e-16	0.922257	0.26	0.146	1.74314497041256e-12
Lcp1	1.38602031364556e-16	0.695277	0.425	0.297	1.81998327384799e-12
Lcor	1.61558193853715e-16	0.783918	0.358	0.234	2.12142064349313e-12
Olr1	1.77346220629869e-16	0.859701	0.375	0.25	2.32873322309081e-12
Mkln1	1.86156841024249e-16	0.860174	0.312	0.194	2.44442547948942e-12
Basp1	1.95032677016028e-16	1.01512	0.287	0.172	2.56097408189746e-12
Atad2b	2.02289865489216e-16	0.873745	0.267	0.152	2.65626822373889e-12
Mgat5	2.28802960517405e-16	0.815627	0.311	0.191	3.00441167455404e-12
Sdcbp	2.72961182893032e-16	0.666623	0.432	0.301	3.5842532925684e-12
Pcf11	2.80491298782493e-16	0.912055	0.252	0.141	3.68313124431292e-12
Gak	2.90846532724291e-16	0.748041	0.33	0.206	3.81910582120266e-12
Pik3ap1	3.01293051491621e-16	0.7008	0.502	0.378	3.95627905913647e-12
Lyst	3.466294445798e-16	0.632233	0.492	0.365	4.55159123677735e-12
Bclaf1	5.0875094085705e-16	0.893941	0.263	0.151	6.68040860439392e-12
Abcc5	5.42683420010112e-16	0.77918	0.369	0.242	7.12597598815278e-12
Actb	6.48284961457207e-16	-0.456795	0.635	0.72	8.51262982889458e-12
Trim25	6.93081538264779e-16	0.505975	0.585	0.457	9.10085367895481e-12
Snx10	7.85781703032592e-16	0.716968	0.304	0.183	1.0318099542521e-11
Pim1	9.36658771388625e-16	0.518279	0.531	0.407	1.2299266327104e-11
Clk1	1.01080742559763e-15	0.71847	0.337	0.214	1.32729123055225e-11
Rplp1	1.0983006013891e-15	-0.499091	0.658	0.731	1.44217851968403e-11
Hnrnpll	1.10401429195704e-15	0.931973	0.256	0.148	1.44968116676879e-11
Casp8	1.35200414096431e-15	0.755155	0.356	0.235	1.77531663750023e-11
Arhgap26	1.45393182528907e-15	0.80287	0.33	0.21	1.90915787978708e-11
Ssh2	1.49323209643444e-15	0.778017	0.308	0.19	1.96076306582807e-11
Ap3b1	2.18247197089855e-15	0.878104	0.27	0.16	2.86580394498689e-11
Cnot1	2.19071040666109e-15	0.699489	0.338	0.216	2.87662183498667e-11
Vps13d	2.24320504150814e-15	0.838074	0.284	0.171	2.94555254000434e-11
Pten	2.27198027101855e-15	0.893013	0.275	0.164	2.98333729387446e-11
Atp1b3	2.30124762521778e-15	0.720994	0.336	0.215	3.02176825667347e-11
Wapl	2.44170525383055e-15	0.857765	0.293	0.18	3.20620316880489e-11
Crebbp	2.63650883662295e-15	0.79994	0.294	0.181	3.4619997533696e-11
Ccdc88a	2.68486533311735e-15	0.603544	0.458	0.332	3.52549666891639e-11
Rasgef1b	2.80953220226926e-15	0.871185	0.295	0.183	3.68919673479977e-11
Dock8	2.86997521418852e-15	0.606604	0.477	0.354	3.76856445375095e-11
Ecpas	3.03740133106441e-15	0.729661	0.323	0.204	3.98841168782067e-11
Hsd17b12	4.16993020452713e-15	0.797433	0.266	0.155	5.47553535156458e-11
Ptbp3	4.70950837236079e-15	0.657847	0.424	0.302	6.18405544374695e-11
Snrnp70	4.98907431525923e-15	0.53599	0.459	0.329	6.5511534833669e-11
Rtn3	5.00701612585525e-15	0.864701	0.285	0.175	6.57471287486053e-11
Trio	5.39576007098916e-15	0.879058	0.273	0.163	7.08517254921586e-11
Cd53	5.58763713868517e-15	0.755186	0.301	0.186	7.33712632680749e-11
Macf1	6.59071437313558e-15	0.519485	0.544	0.414	8.65426704336433e-11
Srrm2	7.23140757540446e-15	0.522339	0.529	0.409	9.49556128726359e-11
Plaur	9.01214802087162e-15	0.726753	0.368	0.251	1.18338515662065e-10
Gnb1	9.22814477944496e-15	0.67709	0.341	0.221	1.21174769098892e-10
Setd5	9.79015874537055e-15	0.783219	0.3	0.187	1.28554574485461e-10
Aff1	1.08062001000789e-14	1.02677	0.254	0.151	1.41896213514136e-10
Rreb1	1.0866763139721e-14	0.698596	0.345	0.225	1.42691466787677e-10
Shtn1	1.17605077315779e-14	0.726063	0.315	0.199	1.54427227023349e-10
Mbd5	1.24528738401525e-14	0.931214	0.251	0.147	1.63518686395043e-10
Camk1d	1.57338604530245e-14	-0.301443	0.939	0.941	2.06601321608665e-10
Eps8	1.58028257510211e-14	0.799385	0.308	0.197	2.07506904936658e-10
mt-Nd4l	1.68622659844769e-14	-0.225418	0.962	0.967	2.21418414642166e-10
Arpc2	1.72315186901423e-14	0.597184	0.406	0.285	2.26267071920258e-10
Chp1	1.78633849573612e-14	0.731523	0.312	0.198	2.3456410787511e-10
Fnbp1	2.6294838826842e-14	0.700997	0.308	0.194	3.45277528635263e-10
Ptprc	2.6413280082663e-14	0.532586	0.493	0.368	3.46832780765448e-10
Plin2	2.82550498094445e-14	0.821745	0.286	0.177	3.71017059047815e-10
Nsmce2	3.98045030318213e-14	0.855982	0.255	0.152	5.22672929310845e-10
Rbm47	7.19210868651767e-14	0.805505	0.288	0.181	9.44395791626636e-10
Dhx15	7.94471477651138e-14	0.754847	0.291	0.183	1.04322049730371e-09
Lrch1	8.64687812794231e-14	0.803681	0.265	0.161	1.1354215669801e-09
Lcp2	8.82254887973005e-14	0.862528	0.261	0.159	1.15848889339735e-09
Gm26917	9.75083079631959e-14	-0.212111	0.949	0.97	1.28038159186473e-09
Tpm3	1.01545466749952e-13	0.727204	0.312	0.202	1.33339352389362e-09
Med13l	1.12680931308074e-13	0.768968	0.281	0.175	1.47961330900632e-09
Rab14	1.14646339954773e-13	0.82456	0.25	0.149	1.50542108994612e-09
Celf1	1.2011555075692e-13	0.559536	0.389	0.269	1.57723729698912e-09
Actr2	1.30211281909477e-13	0.788167	0.264	0.161	1.70980434275334e-09
Hnrnpa2b1	1.30421821007062e-13	0.547117	0.422	0.299	1.71256893164374e-09
Agps	1.44061377089395e-13	0.663862	0.341	0.228	1.89166994256085e-09
Dock1	1.81853561475126e-13	0.774159	0.269	0.165	2.38791911572988e-09
Phip	2.20724543510197e-13	0.711526	0.333	0.224	2.8983339808324e-09
Utrn	4.65297750174474e-13	0.653355	0.351	0.239	6.10982475754102e-09
B4galt1	5.09902345165958e-13	0.870506	0.278	0.178	6.69552769437419e-09
Capza1	6.12843038580341e-13	0.778281	0.269	0.168	8.04724193959845e-09
Rabgef1	6.33713355996269e-13	0.829518	0.26	0.162	8.32129007758701e-09
Ano6	8.61330361736563e-13	0.759376	0.255	0.155	1.13101289799628e-08
Skil	1.00989049375604e-12	0.829047	0.251	0.154	1.32608720735105e-08
Arhgap31	1.06763354570416e-12	0.726009	0.309	0.206	1.40190960886413e-08
Slk	1.21686579179993e-12	0.766501	0.287	0.186	1.59786647121248e-08
Lrrfip2	1.23859527437197e-12	0.813578	0.255	0.158	1.62639945477784e-08
Wdfy4	1.39387564725794e-12	0.572272	0.388	0.277	1.8302981124144e-08
Maml3	1.73133227003936e-12	0.829423	0.265	0.168	2.27341240378869e-08
Pum1	2.21145174551754e-12	0.719993	0.281	0.181	2.90385728703909e-08
Chd4	2.66915341470776e-12	0.865072	0.311	0.213	3.50486534885275e-08
Eif4g3	4.60030371197503e-12	0.754102	0.254	0.159	6.04065880419442e-08
Actr3	4.66373548463314e-12	0.664483	0.33	0.226	6.12395106487177e-08
Rin2	5.23103476566251e-12	0.805944	0.256	0.161	6.86887175079144e-08
Mtdh	5.39002592228348e-12	0.72953	0.269	0.172	7.07764303855044e-08
Ash1l	6.36378225943916e-12	0.757298	0.265	0.169	8.35628248486956e-08
Cmss1	6.70110903696503e-12	-0.234273	0.944	0.963	8.79922627643878e-08
Gm26740	7.14913085302813e-12	0.759922	0.27	0.174	9.38752372311124e-08
Egfem1	7.85296969075717e-12	0.95277	0.284	0.19	1.03117345009332e-07
Csnk1a1	1.26382624291638e-11	0.639463	0.316	0.214	1.6595302395735e-07
Vdr	1.26654119439188e-11	0.880975	0.253	0.162	1.66309524235598e-07
Pds5a	1.33800934651229e-11	0.712377	0.282	0.186	1.75694007290529e-07
Fbxl17	1.38134541099347e-11	0.80027	0.268	0.175	1.81384465917552e-07
Mtmr3	1.52666085205729e-11	0.630205	0.31	0.208	2.00465836483642e-07
Tmsb4x	1.83118242467374e-11	-0.396932	0.674	0.741	2.40452564183909e-07
Nf1	2.10278618438545e-11	0.73631	0.272	0.177	2.76116853871653e-07
Itsn2	2.10475953564975e-11	0.679862	0.278	0.183	2.76375974626168e-07
Flvcr2	2.50302777925437e-11	0.797222	0.252	0.16	3.28672577693891e-07
Srgn	3.95397829206658e-11	0.608978	0.367	0.266	5.19196889531263e-07
Sptlc2	4.12332273005965e-11	0.779282	0.262	0.172	5.41433507684133e-07
Rlim	4.20461983894998e-11	0.744297	0.259	0.168	5.52108631052521e-07
Srsf2	4.2522100237576e-11	0.663347	0.307	0.212	5.58357698219611e-07
Ubash3b	5.09931973913046e-11	0.714756	0.286	0.194	6.69591674945221e-07
Arid1b	6.04105952813498e-11	0.618199	0.277	0.182	7.93251526639404e-07
Flna	1.18539728801115e-10	0.563435	0.368	0.267	1.55654517888744e-06
Klf6	1.35845884223995e-10	0.683878	0.267	0.176	1.78379230574528e-06
Nsd1	1.60232889791673e-10	0.688463	0.255	0.166	2.10401807585445e-06
Rap1gds1	3.08993160671007e-10	0.673327	0.268	0.178	4.05738919277099e-06
Capzb	3.30924622785539e-10	0.662365	0.252	0.164	4.34537122179691e-06
Cd300lf	4.5566352461584e-10	0.549453	0.387	0.292	5.98331774173059e-06
Mllt10	4.77625886699727e-10	0.697063	0.258	0.171	6.27170551825412e-06
Cybb	9.00797175938241e-10	0.546031	0.483	0.392	1.1828367717245e-05
Slc25a3	9.01090380686845e-10	0.746226	0.253	0.17	1.1832217788799e-05
Irf2bp2	1.28992016451145e-09	0.577028	0.32	0.229	1.69379416801999e-05
Junb	1.55834312658559e-09	0.593234	0.275	0.187	2.04626035951953e-05
Ldlr	1.58292817205869e-09	0.687502	0.257	0.174	2.07854298273027e-05
Lsmem1	1.91065423193892e-09	0.696726	0.283	0.197	2.508880071959e-05
Slc7a2	2.0247993431251e-09	0.863315	0.278	0.195	2.65876401745757e-05
Hnrnpk	2.44369886361345e-09	0.575318	0.304	0.216	3.20882097781083e-05
Hipk2	2.75466400743815e-09	0.607531	0.312	0.225	3.61714930816703e-05
Srsf5	7.11749360950166e-09	0.607153	0.292	0.208	9.34598085863663e-05
Sh3glb1	7.27249240549742e-09	0.618109	0.262	0.181	9.54950977765866e-05
Ythdc1	8.83348312237656e-09	0.580634	0.287	0.203	0.000115992
Pvt1	1.04111332673929e-08	0.690614	0.255	0.176	0.000136709
Ptk2b	1.07453309315568e-08	0.621861	0.257	0.177	0.000141097
Rps8	1.1182513051399e-08	-0.423018	0.458	0.542	0.000146838
Pparg	1.14632650999382e-08	0.586827	0.296	0.212	0.000150524
Atrx	2.1660547072794e-08	0.476393	0.348	0.26	0.000284425
Eif4a1	2.89220480062673e-08	0.51805	0.321	0.237	0.000379775
Ptp4a2	3.68968514952682e-08	0.54854	0.25	0.173	0.000484493
Cdc42	5.92064282725404e-08	0.518821	0.286	0.206	0.00077744
Tra2a	7.00365267277938e-08	0.505667	0.299	0.218	0.00091965
Rpl35a	7.72510621764277e-08	-0.427604	0.455	0.53	0.00101438
Hnrnpu	8.41879456478847e-08	0.492422	0.317	0.234	0.00110547
Rps27a	9.44251219009565e-08	-0.423219	0.441	0.512	0.0012399
Btg1	1.19217228353001e-07	0.384949	0.453	0.369	0.00156544
Ikzf1	1.33770992346089e-07	0.554747	0.304	0.227	0.00175655
Zfand5	2.2151738897211e-07	0.464505	0.322	0.242	0.00290874
Gsr	2.32607072859998e-07	0.571614	0.276	0.202	0.00305436
Lyz2	3.05196568274469e-07	-0.447619	0.289	0.361	0.00400754
Etf1	3.6161815971472e-07	0.55998	0.301	0.229	0.00474841
Rps24	3.67152042352177e-07	-0.36168	0.477	0.55	0.00482107
Wsb1	4.2011556169475e-07	0.539809	0.261	0.19	0.00551654
Mrc1	5.45350884342594e-07	0.91825	0.266	0.199	0.007161
Srgap2	7.02646671658779e-07	0.494631	0.268	0.197	0.00922645
Eef1a1	7.90364139644337e-07	-0.36085	0.521	0.577	0.0103783
Ywhaz	8.27239264023528e-07	0.384795	0.338	0.258	0.0108625
Tgfbi	1.29509844711936e-06	0.514895	0.297	0.226	0.0170059
Mcl1	1.33273128736033e-06	0.51603	0.252	0.183	0.0175001
Lars2	1.49940914719625e-06	-0.118465	0.98	0.982	0.0196887
Trf	1.52528686714469e-06	0.399912	0.423	0.348	0.0200285
Rpl13a	1.52851567919871e-06	-0.381487	0.43	0.499	0.0200709
Msn	1.96949757697936e-06	0.440059	0.275	0.204	0.0258615
Eif4g2	3.13317591319598e-06	0.391023	0.302	0.229	0.0411417
Hdac9	3.33597462057476e-06	0.583523	0.263	0.199	0.0438047
Jarid2	5.21925516924115e-06	0.243953	0.55	0.465	0.068534
Anxa2	5.88862665853091e-06	0.509624	0.302	0.237	0.0773236
mt-Atp8	6.80580965486234e-06	-0.156943	0.854	0.875	0.0893671
BC005537	7.21449207107471e-06	0.412884	0.295	0.227	0.0947335
Ncf2	8.40035528074374e-06	0.418046	0.322	0.255	0.110305
Rps19	1.00924279277329e-05	-0.32552	0.435	0.503	0.132524
Wipf1	1.33907935275679e-05	0.410514	0.269	0.206	0.175835
Kcnip4	1.43743433545421e-05	0.842569	0.286	0.235	0.18875
Fosb	1.89413009449449e-05	0.39198	0.292	0.228	0.248718
Rps26	2.05121404725234e-05	-0.384179	0.374	0.435	0.269345
Lrp1	2.17576770599898e-05	0.337138	0.374	0.306	0.2857
Ddx3x	3.23269326095751e-05	0.367444	0.307	0.243	0.424485
Pabpc1	3.24193260187298e-05	0.221104	0.481	0.398	0.425698
Ahnak	3.38031747509209e-05	0.408788	0.372	0.314	0.443869
Xpr1	4.5879983923091e-05	0.440201	0.262	0.204	0.60245
Dusp5	5.81554021378852e-05	0.45253	0.268	0.212	0.763639
Sftpc	9.32299907642389e-05	-0.508295	0.268	0.328	1
mt-Nd6	9.70866256347495e-05	-0.323746	0.432	0.485	1
Fos	0.000119435	0.321177	0.375	0.317	1
Rps15a	0.000128834	-0.365387	0.389	0.443	1
Fau	0.000145958	-0.278908	0.407	0.471	1
Ccl6	0.000146824	0.12536	0.286	0.227	1
Rps9	0.000217915	-0.361704	0.453	0.495	1
Rps16	0.000248702	-0.313228	0.416	0.468	1
Rpl26	0.000280383	-0.364968	0.353	0.405	1
Rpsa	0.000346502	-0.274976	0.471	0.513	1
Ftl1	0.000422747	-0.312816	0.421	0.476	1
Chka	0.000447973	0.511934	0.26	0.213	1
Rps14	0.000571409	-0.292202	0.492	0.53	1
Rpl34	0.000572905	-0.326928	0.311	0.364	1
Rps11	0.000720752	-0.375595	0.273	0.325	1
Rplp0	0.000850824	-0.29985	0.362	0.413	1
Rps6	0.00256428	-0.314489	0.311	0.354	1
Rps25	0.00278201	-0.356276	0.244	0.288	1
Rpl18a	0.00366471	-0.340459	0.315	0.357	1
Ncl	0.00372197	0.220552	0.305	0.258	1
Rps15	0.00440084	-0.272805	0.422	0.458	1
H3f3b	0.00573541	0.214062	0.309	0.263	1
Rpl38	0.00611357	-0.234736	0.406	0.439	1
Rplp2	0.00612654	-0.262843	0.423	0.459	1
Ctsd	0.00711492	-0.286715	0.299	0.34	1
Rps20	0.00732505	-0.238897	0.397	0.434	1
Rps29	0.0079381	-0.265185	0.338	0.376	1
Rpl23	0.00816303	-0.285911	0.386	0.421	1
Rps12	0.00919229	-0.24774	0.519	0.546	1
Rpl8	0.0108315	-0.288423	0.335	0.37	1
Rps4x	0.0118445	-0.21705	0.316	0.356	1
Gm15564	0.0119527	-0.227144	0.541	0.562	1
Rpl7	0.0125751	-0.289331	0.257	0.292	1
Rpl39	0.0139539	-0.312401	0.261	0.297	1
Lpl	0.0156785	0.254477	0.322	0.288	1
Pfn1	0.0163676	-0.296095	0.262	0.297	1
Rpl32	0.019444	-0.258511	0.44	0.457	1
Rpl37a	0.0201025	-0.191999	0.437	0.473	1
Rpl41	0.0206224	-0.195088	0.493	0.523	1
Laptm5	0.0241925	0.166041	0.365	0.329	1
Rps21	0.0278946	-0.246928	0.309	0.339	1
Rpl24	0.0303034	-0.209318	0.274	0.306	1
Rpl27a	0.0373201	-0.255037	0.343	0.369	1
Rpl12	0.0541915	-0.206972	0.244	0.271	1
Tpt1	0.0606507	-0.184218	0.496	0.514	1
Rps7	0.0681587	-0.207469	0.307	0.333	1
Rps3a1	0.13198	-0.196155	0.354	0.375	1
Rpl28	0.156372	-0.167808	0.296	0.317	1
Myo1f	0.169246	-0.169743	0.255	0.275	1
Rps5	0.239989	-0.113161	0.299	0.319	1
Rps2	0.244803	-0.182607	0.309	0.324	1
Rps3	0.255171	-0.154051	0.242	0.258	1
Rps28	0.266505	-0.134611	0.304	0.319	1
Rpl18	0.270262	-0.130726	0.253	0.27	1
Rpl13	0.276229	-0.107301	0.424	0.438	1
Actg1	0.278044	-0.115478	0.403	0.416	1
Fth1	0.301844	-0.209483	0.493	0.462	1
Rps18	0.31734	-0.147403	0.302	0.315	1
Rpl11	0.382841	-0.129109	0.244	0.255	1

## Sheet: E18 AT2 DEG
Gene	p_val	avg_log2FC	pct.1	pct.2	p_val_adj
mt-Co1	4.1888055315201e-37	-0.654001	1	1	4.96331567429817e-33
mt-Nd4	2.30140282279629e-34	-0.659878	1	1	2.72693220473132e-30
mt-Cytb	9.45930005026977e-31	-0.640711	1	1	1.12083246295647e-26
Gm42418	7.35428502578168e-27	-0.59086	1	1	8.71409232704871e-23
mt-Atp6	1.80571601735194e-25	-0.518555	1	1	2.13959290896032e-21
mt-Co3	1.20952230515109e-23	-0.472765	1	1	1.43316297937353e-19
mt-Nd1	1.08865356717356e-21	-0.507869	1	1	1.28994561174395e-17
mt-Co2	2.80488498180677e-21	-0.442067	1	1	3.32350821494284e-17
Errfi1	9.47708467413514e-18	1.39911	0.646	0.345	1.12293976303827e-13
Alcam	1.36800876989434e-17	0.788094	0.946	0.874	1.6209535914478e-13
Camk1d	1.66247547604018e-16	-0.71085	0.946	0.977	1.96986719156001e-12
Hexb	2.61001219260302e-16	-0.855809	0.708	0.869	3.09260344701532e-12
mt-Nd2	4.308586597044e-16	-0.440918	1	1	5.10524425883744e-12
mt-Nd5	4.41480348406356e-16	-0.482443	0.993	0.997	5.23110064826691e-12
Lars2	9.88752322023503e-16	-0.621834	0.913	0.974	1.17157262636565e-11
Cmss1	2.57920764079578e-15	-0.626545	0.928	0.979	3.05610313357892e-11
Nup98	1.15408947436844e-14	1.35426	0.477	0.196	1.36748061817916e-10
Stat3	1.4533133004164e-14	1.06781	0.755	0.521	1.72203092966339e-10
Mecom	1.68608008980759e-14	0.627303	0.968	0.84	1.99783629841301e-10
Sgms1	3.30858832207208e-14	1.00729	0.758	0.546	3.9203463028232e-10
Ank3	3.35781905344365e-14	0.613576	0.968	0.918	3.97867979642539e-10
Lrmda	1.07491097502992e-13	0.960386	0.762	0.552	1.27366201431295e-09
Atp8a1	1.12697908694109e-13	0.662738	0.971	0.884	1.3353575201165e-09
Nedd4l	1.70886289685709e-13	0.772528	0.827	0.629	2.02483164648597e-09
Cdk8	1.72356367881077e-13	-0.786408	0.834	0.899	2.04225060302288e-09
Ctnna1	1.74922066069958e-12	1.22314	0.646	0.425	2.07265156086293e-08
mt-Nd4l	2.14679512258411e-12	-0.661757	0.744	0.881	2.54373754074992e-08
Gm20732	7.75993613618886e-12	1.64733	0.343	0.126	9.19474832777018e-08
Srsf11	9.44008427492515e-12	1.14269	0.487	0.237	1.11855558573588e-07
Tmem30a	1.36635048052165e-11	0.979503	0.509	0.25	1.61898868437011e-07
Nr4a1	1.89278383938978e-11	1.35094	0.412	0.186	2.24275957129295e-07
Meg3	2.19853904783131e-11	0.678857	0.982	0.961	2.60504891777531e-07
Slc12a2	2.22911678564371e-11	1.17879	0.56	0.325	2.64128047930923e-07
Pip5k1b	3.30692596306089e-11	0.981115	0.621	0.384	3.91837657363085e-07
AY036118	3.5462154471609e-11	-0.468093	1	1	4.20191068334095e-07
Rai14	4.68907944120219e-11	0.904045	0.722	0.518	5.55609022988048e-07
Sik3	8.1525058271738e-11	1.11305	0.509	0.276	9.65990415461824e-07
Tra2a	9.56598436854237e-11	0.866256	0.668	0.433	1.13347348782859e-06
Rian	1.10978892645016e-10	0.933017	0.841	0.784	1.31498889895079e-06
Plxna2	1.30715886824756e-10	1.3106	0.401	0.178	1.54885254298654e-06
Tanc2	1.37950281960013e-10	0.731072	0.762	0.585	1.63457289094419e-06
Top1	1.5499412838509e-10	1.03366	0.61	0.41	1.83652542723493e-06
Foxp1	1.72281309301937e-10	0.723712	0.838	0.711	2.04136123391865e-06
Sh3rf1	2.32276288659684e-10	1.12828	0.491	0.263	2.75224174432859e-06
Epb41l5	3.33686390125311e-10	1.23463	0.437	0.224	3.95385003659481e-06
Rbm39	3.79477518500973e-10	0.617692	0.845	0.753	4.49642911671802e-06
Gclc	3.81194278172316e-10	1.5067	0.574	0.374	4.51677100206377e-06
Tpp2	4.72904959675564e-10	1.33731	0.415	0.204	5.60345086719576e-06
Arih1	5.90950696068158e-10	1.12428	0.628	0.423	7.0021747977116e-06
Nckap5	6.00319843310742e-10	0.570369	0.921	0.851	7.11318982338898e-06
Elf1	6.64240477863638e-10	1.23124	0.477	0.265	7.87058542220625e-06
Pawr	1.47544034381765e-09	1.59495	0.357	0.16	1.74824926338953e-05
Ints6	1.49265326570596e-09	1.3072	0.404	0.196	1.76864485453499e-05
Lrrk2	1.50661734477679e-09	1.01634	0.643	0.451	1.78519089182602e-05
Ccdc141	1.56018895012261e-09	1.11373	0.509	0.304	1.84866788700028e-05
Ext1	1.66098582504792e-09	0.931454	0.549	0.327	1.96810210409928e-05
Acsl4	2.10890392451383e-09	0.939889	0.545	0.33	2.49884026015644e-05
Zswim6	2.2507483163277e-09	1.30149	0.44	0.235	2.66691168001669e-05
Ifrd1	2.97259787586433e-09	1.21688	0.523	0.335	3.52223122311164e-05
Taok3	4.42746458085204e-09	0.841502	0.581	0.356	5.24610278185158e-05
Phldb2	1.00838644098376e-08	0.983108	0.567	0.366	0.000119484
Lrrc8c	1.0371277189977e-08	1.83131	0.253	0.093	0.000122889
Vti1a	1.38666604315712e-08	0.87891	0.52	0.312	0.000164306
Gls	1.56624115259536e-08	1.26504	0.383	0.196	0.000185584
Aplp2	1.58285313669351e-08	1.03771	0.462	0.265	0.000187552
Ccnl1	1.68132719678227e-08	0.913967	0.556	0.366	0.00019922
Vcl	1.68571209150622e-08	1.16771	0.552	0.374	0.00019974
Zfc3h1	1.8574401613944e-08	1.09259	0.473	0.268	0.000220088
B830012L14Rik	2.11736794453836e-08	1.07195	0.664	0.528	0.000250887
Suco	2.16697035774801e-08	1.13961	0.379	0.183	0.000256764
Phlda1	2.39375440293037e-08	1.59197	0.267	0.106	0.000283636
Nav2	2.94634173068169e-08	0.80243	0.7	0.513	0.000349112
Fus	3.12982112329266e-08	0.874096	0.567	0.376	0.000370853
Pik3c2a	4.35520025946647e-08	1.18863	0.415	0.227	0.000516048
Cul3	4.66766223266833e-08	0.928953	0.422	0.219	0.000553071
Thbs1	5.60938688491088e-08	1.31625	0.451	0.263	0.000664656
Snx7	5.75079730369664e-08	1.09999	0.448	0.26	0.000681412
Ptprm	6.67431626395296e-08	0.622148	0.675	0.479	0.00079084
Dcaf6	6.71511113149876e-08	1.18661	0.329	0.155	0.000795674
Arfgef3	6.84956823817395e-08	1.31971	0.336	0.162	0.000811605
Ankhd1	7.04563219421371e-08	1.00752	0.361	0.18	0.000834837
Peli1	7.65052113770138e-08	1.0052	0.394	0.204	0.00090651
Gm15564	7.86390645086964e-08	-0.850011	0.357	0.552	0.000931794
Crebbp	8.42920157321275e-08	0.934929	0.502	0.312	0.000998776
Klf6	8.5730018704595e-08	1.02121	0.509	0.325	0.00101581
Huwe1	8.93419384560281e-08	0.76973	0.567	0.376	0.00105861
Adamts9	1.05841383146159e-07	1.0912	0.408	0.229	0.00125411
Atp2a2	1.15934994933716e-07	0.958239	0.466	0.273	0.00137371
Auts2	1.192878857238e-07	0.762825	0.657	0.487	0.00141344
Akap13	1.21294244320826e-07	0.723922	0.668	0.477	0.00143722
Atp11a	1.45215417803135e-07	0.887336	0.556	0.376	0.00172066
Helz	1.48696833102262e-07	1.26799	0.289	0.126	0.00176191
Fars2	1.59348849627578e-07	1.19244	0.285	0.124	0.00188812
B4galt1	1.63053111719512e-07	1.02979	0.408	0.229	0.00193202
Cdkal1	1.76309221732053e-07	1.17707	0.314	0.147	0.00208909
BC005537	1.8286104783297e-07	0.963944	0.455	0.265	0.00216672
Cux1	1.83709940178298e-07	0.753822	0.61	0.415	0.00217678
Baz2b	1.84068386162014e-07	0.751032	0.621	0.446	0.00218103
Uhrf1bp1l	1.8953600563349e-07	0.948905	0.433	0.247	0.00224581
Ascc3	1.94913838355525e-07	1.0489	0.404	0.222	0.00230953
Tbc1d5	2.15886606959642e-07	1.11326	0.365	0.196	0.00255804
Picalm	2.29313771661589e-07	0.885441	0.592	0.41	0.00271714
Mdfic	2.47446319117538e-07	1.06695	0.379	0.198	0.00293199
Rock2	2.50869266722264e-07	0.968563	0.444	0.26	0.00297255
Ptpn13	2.54765091358602e-07	1.07113	0.455	0.286	0.00301871
Ubr3	2.63793450365554e-07	1.00554	0.379	0.201	0.00312569
Kcnq1ot1	2.76364694499977e-07	0.809609	0.502	0.325	0.00327465
Itga9	2.93714900637236e-07	0.69061	0.643	0.474	0.00348023
Jmjd1c	2.9902855332559e-07	0.671386	0.567	0.366	0.00354319
Rasgef1b	3.07189964349176e-07	1.12728	0.325	0.157	0.00363989
Usp34	3.10135606622832e-07	0.701184	0.635	0.464	0.0036748
Lrba	3.13672778392645e-07	0.93197	0.408	0.224	0.00371671
Rnf19a	3.1424949961618e-07	1.21989	0.375	0.214	0.00372354
Atp13a3	3.18068118072959e-07	0.706403	0.693	0.521	0.00376879
Snx25	3.19690122296486e-07	0.940737	0.448	0.268	0.00378801
Azin1	3.62655395926469e-07	0.898769	0.458	0.273	0.0042971
Znrf3	3.67088737471155e-07	0.817685	0.422	0.235	0.00434963
Rere	3.80078333152054e-07	0.687024	0.599	0.407	0.00450355
Kpna4	3.80366235997632e-07	1.16689	0.31	0.147	0.00450696
Sat1	4.32908879353392e-07	1.26378	0.289	0.131	0.00512954
Dleu2	4.45248741103711e-07	1.22314	0.372	0.206	0.00527575
Lpin2	4.64992555127939e-07	0.824973	0.563	0.384	0.0055097
Msi2	4.66489227140785e-07	0.670911	0.538	0.332	0.00552743
Myo1d	4.85856507669644e-07	0.843203	0.549	0.384	0.00575691
Ralgapa2	4.86520758186537e-07	0.858139	0.545	0.374	0.00576478
Usp47	6.32083961610975e-07	0.818152	0.466	0.281	0.00748956
Skil	6.50883952019102e-07	1.18661	0.278	0.126	0.00771232
Fndc3b	7.02655771593675e-07	0.660668	0.628	0.459	0.00832577
Ppp1r12a	7.40732284296161e-07	0.828277	0.451	0.278	0.00877694
Luc7l2	7.62394945974861e-07	0.64463	0.693	0.57	0.00903362
Rps6ka3	7.69852675693431e-07	0.887533	0.498	0.34	0.00912198
Pde4d	8.5826281718186e-07	0.588004	0.819	0.742	0.0101696
Runx1	8.73795413713388e-07	0.930089	0.422	0.253	0.0103536
Adk	8.77923440682179e-07	0.769033	0.603	0.436	0.0104025
Ube2b	8.7853073988409e-07	1.03797	0.368	0.204	0.0104097
Neat1	8.93338924660305e-07	0.620026	0.736	0.611	0.0105852
Mir99ahg	8.98763026779658e-07	0.791025	0.567	0.394	0.0106494
Snd1	1.19834236830893e-06	0.730904	0.581	0.41	0.0141992
Dstn	1.26689156419836e-06	0.853789	0.628	0.5	0.0150114
Hnrnph1	1.37552430829043e-06	0.850327	0.549	0.397	0.0162986
Ptprk	1.44192563798969e-06	0.679994	0.65	0.474	0.0170854
Atad2b	1.44454831198175e-06	0.877191	0.39	0.219	0.0171165
Trip12	1.82268407512565e-06	0.666206	0.48	0.296	0.021597
Pafah1b1	1.95327482551757e-06	0.815876	0.462	0.286	0.0231444
Sfta3-ps	1.95408126349975e-06	0.393198	0.957	0.899	0.0231539
Rnps1	2.04246929752878e-06	1.20702	0.267	0.124	0.0242012
Dnajc1	2.0724875476025e-06	0.795499	0.44	0.268	0.0245569
Cdc42bpa	2.07849320318684e-06	0.94185	0.422	0.255	0.0246281
Smchd1	2.08461519051753e-06	1.09915	0.3	0.147	0.0247006
Rsrp1	2.08757726007292e-06	0.847507	0.43	0.263	0.0247357
Eml4	2.1359541529563e-06	0.967297	0.368	0.206	0.0253089
Exoc6b	2.24629837313541e-06	0.810008	0.462	0.289	0.0266164
Uty	2.33603926251064e-06	1.18849	0.264	0.121	0.0276797
Atxn7	2.65288849655952e-06	0.892796	0.343	0.18	0.0314341
Ctsc	2.71236315830173e-06	0.702548	0.621	0.451	0.0321388
Inpp4b	3.06117860204649e-06	0.641535	0.65	0.487	0.0362719
Fut8	3.3654238970428e-06	0.890866	0.357	0.196	0.0398769
Nf1	3.83279943931584e-06	0.865759	0.383	0.222	0.0454148
Vps13b	3.96457915619583e-06	0.644998	0.574	0.394	0.0469763
Mirg	4.11877361365345e-06	0.915915	0.574	0.415	0.0488033
Mpp7	4.51577487189825e-06	0.808099	0.444	0.276	0.0535074
Cadps2	4.58231126908002e-06	0.766279	0.401	0.235	0.0542958
Tmem243	5.04752431281227e-06	0.64557	0.531	0.356	0.0598081
Ppp6r3	5.05224574640292e-06	0.954724	0.343	0.188	0.0598641
Tsc22d2	5.28607708785091e-06	1.08373	0.307	0.162	0.0626347
Ezr	5.30688459733952e-06	0.826246	0.462	0.307	0.0628813
Slc38a2	5.81707098529246e-06	0.649493	0.599	0.418	0.0689265
Nbeal1	5.89490265196513e-06	0.696738	0.422	0.253	0.0698487
Cblb	6.35309851070062e-06	0.839808	0.372	0.214	0.0752779
Apbb2	6.43690819675145e-06	0.72367	0.487	0.322	0.0762709
Ano6	6.48016545799619e-06	0.991699	0.386	0.242	0.0767835
Dlg1	6.59715532696687e-06	0.741168	0.466	0.299	0.0781697
Tcf12	6.71442264830194e-06	0.644998	0.57	0.399	0.0795592
Kmt2c	7.00250012393275e-06	0.867075	0.44	0.291	0.0829726
Cnot4	7.17132402247085e-06	1.07753	0.314	0.17	0.084973
Fbxl17	7.35628472290791e-06	0.789563	0.44	0.281	0.0871646
Senp2	7.82029425701518e-06	1.13189	0.289	0.152	0.0926627
Gja1	7.82227068057656e-06	0.850743	0.437	0.286	0.0926861
Sf3b1	8.02322638241455e-06	0.789098	0.379	0.219	0.0950672
D230025D16Rik	8.50656711109975e-06	0.856539	0.314	0.168	0.100794
Sec62	8.94689669993683e-06	0.910669	0.307	0.16	0.106012
Tjp1	9.17786767288681e-06	0.810521	0.394	0.24	0.108749
Foxo3	9.59542873326252e-06	0.765243	0.477	0.312	0.113696
Apc	9.60103496533178e-06	0.810606	0.379	0.219	0.113763
Gbf1	9.76868532529373e-06	1.00074	0.289	0.149	0.115749
Map3k20	9.95005809695019e-06	0.863645	0.368	0.214	0.117898
Cachd1	1.0099981694161e-05	0.7709	0.462	0.304	0.119675
Zbtb16	1.03374802874944e-05	1.27708	0.267	0.137	0.122489
Foxp2	1.04218748017076e-05	0.675548	0.809	0.683	0.123489
Tjp2	1.05725101527001e-05	1.11336	0.339	0.198	0.125274
Rapgef5	1.06022442258275e-05	0.741428	0.48	0.317	0.125626
Dusp16	1.06237018362666e-05	1.07753	0.31	0.173	0.12588
Map2k4	1.08195022267865e-05	0.923857	0.31	0.165	0.1282
Arhgap21	1.22683602972762e-05	1.07985	0.264	0.131	0.145368
Sos2	1.23115889740319e-05	1.14668	0.278	0.144	0.14588
Rictor	1.23819716870222e-05	0.720636	0.394	0.235	0.146714
Sftpd	1.24606091738114e-05	0.635852	0.581	0.428	0.147646
Ankrd17	1.29617302054451e-05	0.638174	0.57	0.425	0.153584
Rbms3	1.61141663326237e-05	0.42849	0.838	0.778	0.190937
Nfkb1	1.64650060762342e-05	0.892595	0.39	0.242	0.195094
Erbin	1.74328067213249e-05	0.658231	0.455	0.294	0.206561
Nbea	1.78779214371586e-05	0.73569	0.426	0.271	0.211835
Kansl1l	1.8237842125929e-05	0.925991	0.357	0.219	0.2161
Snx29	1.86463784403451e-05	0.554612	0.549	0.379	0.220941
Prdm16	1.87305536078415e-05	0.727179	0.422	0.265	0.221938
Sptan1	1.88316263495607e-05	0.901208	0.325	0.18	0.223136
Rb1cc1	1.9301106555831e-05	0.668824	0.458	0.302	0.228699
Pard3	1.971142261137e-05	0.481792	0.643	0.477	0.233561
Mkln1	1.99453084767694e-05	0.752957	0.412	0.26	0.236332
Ints6l	2.05835033641e-05	0.976496	0.329	0.191	0.243894
Uvrag	2.10219977594118e-05	0.766279	0.383	0.235	0.24909
Patj	2.25084396780975e-05	0.64229	0.48	0.312	0.266703
Cecr2	2.30011423991594e-05	0.955656	0.278	0.144	0.272541
Atf3	2.33440988780003e-05	0.83319	0.372	0.222	0.276604
Pi4k2b	2.38895067903291e-05	0.583359	0.603	0.451	0.283067
Ppp2r5e	2.42802067343169e-05	0.867261	0.336	0.193	0.287696
Srcap	2.50279843870315e-05	0.819154	0.361	0.216	0.296557
Car8	2.57300753672419e-05	0.934223	0.401	0.26	0.304876
Thoc2	2.59805302107227e-05	0.915855	0.354	0.214	0.307843
Slco2a1	2.68676462361353e-05	0.918756	0.404	0.263	0.318355
Ncor1	2.82543964263204e-05	0.57106	0.567	0.415	0.334786
Ctnnd1	2.95792273991465e-05	0.627033	0.44	0.278	0.350484
Mbnl2	3.04189336207715e-05	0.656096	0.567	0.415	0.360434
Arhgap24	3.09077576149106e-05	0.585706	0.498	0.332	0.366226
Pum1	3.12027423167993e-05	0.787826	0.415	0.273	0.369721
Eif4g3	3.16983128808665e-05	0.873194	0.3	0.162	0.375593
Srsf2	3.26272362360159e-05	0.989745	0.303	0.173	0.3866
Arid5b	3.27290311473447e-05	0.801947	0.477	0.338	0.387806
Pbrm1	3.44160374451811e-05	0.775677	0.361	0.214	0.407796
Ubn2	3.5418415277405e-05	0.634269	0.455	0.299	0.419673
Sorbs1	3.5721262116093e-05	0.877938	0.372	0.229	0.423261
Mal2	3.71785736473206e-05	1.09713	0.256	0.134	0.440529
Dpp4	3.74678548630978e-05	0.908862	0.339	0.204	0.443957
Map3k5	3.95301807301958e-05	0.78734	0.365	0.222	0.468393
Ppargc1a	3.99020141340232e-05	1.50409	0.307	0.175	0.472799
Lamc2	4.13573945282146e-05	1.40877	0.253	0.134	0.490044
Csnk1a1	4.37053696512903e-05	0.554883	0.534	0.371	0.517865
Btaf1	4.47351503226086e-05	0.901208	0.35	0.214	0.530067
Ell2	4.49609656642904e-05	1.0052	0.329	0.193	0.532742
Fgfr2	4.65111223064507e-05	0.453287	0.805	0.686	0.55111
Stag1	4.70985090318498e-05	0.791025	0.419	0.278	0.55807
Ube2e2	4.79206845175217e-05	0.859754	0.495	0.376	0.567812
Ube2h	4.96998476206914e-05	0.842736	0.357	0.219	0.588893
Eif5	5.08178847097259e-05	0.810606	0.394	0.255	0.602141
Myo9a	5.17384955109063e-05	0.761805	0.401	0.258	0.613049
Nfat5	5.20353152334387e-05	0.651508	0.412	0.255	0.616566
Ppp1r14c	5.22860541921667e-05	0.513802	0.657	0.518	0.619537
Dock7	5.47890134531434e-05	0.854815	0.3	0.168	0.649195
Tspan11	5.48389154639739e-05	0.75466	0.3	0.165	0.649786
Nfib	5.56566798669466e-05	0.526011	0.542	0.394	0.659476
Ccn1	5.60807330763561e-05	1.20819	0.321	0.196	0.664501
Tle4	5.65612053722279e-05	0.813533	0.361	0.222	0.670194
9330182L06Rik	5.69133142680629e-05	1.00464	0.292	0.168	0.674366
Myo1e	5.72535101753732e-05	0.600683	0.527	0.392	0.678397
Braf	5.80240655189202e-05	0.805789	0.397	0.258	0.687527
Fndc3a	6.02017338941044e-05	0.950574	0.31	0.18	0.71333
Gm26917	6.08163037070195e-05	-0.313365	0.906	0.946	0.720612
Rock1	6.12206852183123e-05	0.646967	0.542	0.394	0.725404
Gapvd1	6.17692109785926e-05	1.00323	0.264	0.142	0.731903
Dapk1	6.22081978626791e-05	0.55656	0.621	0.474	0.737105
Oxr1	6.37890964081565e-05	0.562406	0.383	0.235	0.755837
Lamp2	6.4097209232242e-05	0.658123	0.44	0.296	0.759488
Lama3	6.44090639599481e-05	0.677267	0.52	0.369	0.763183
Mtmr3	6.49947630536354e-05	0.764706	0.375	0.24	0.770123
Lrrfip1	6.50081286236696e-05	0.830505	0.361	0.224	0.770281
Slc34a2	6.56812161460208e-05	0.372724	0.848	0.796	0.778257
Atrnl1	6.79529126022518e-05	0.542533	0.563	0.418	0.805174
Sptlc2	6.90901271160921e-05	0.70091	0.458	0.309	0.818649
Larp1	6.98511227554547e-05	0.890561	0.264	0.139	0.827666
Mllt10	7.09658892994344e-05	0.720059	0.39	0.247	0.840875
Carmil1	7.29301278562263e-05	0.923234	0.267	0.144	0.864149
Strn3	8.00259396950142e-05	0.633601	0.448	0.299	0.948227
Vps13a	8.17291345316256e-05	0.876117	0.372	0.242	0.968409
Rbms1	8.42971525961056e-05	0.669831	0.588	0.485	0.998837
Baiap2l1	8.77777450669453e-05	0.913181	0.31	0.186	1
Arid4b	9.42664818284057e-05	0.72321	0.462	0.33	1
Lmo7	9.54611342226123e-05	0.861178	0.556	0.415	1
Hs2st1	9.92430426039382e-05	0.88516	0.343	0.214	1
mt-Nd3	9.92656177180729e-05	-0.203126	0.996	1	1
Farp1	0.000100597	0.72653	0.466	0.332	1
Exoc4	0.00010206	0.789787	0.386	0.253	1
Mib1	0.000102417	0.821155	0.314	0.188	1
Cdc42	0.000104956	0.794923	0.321	0.191	1
Dock1	0.000110437	0.669771	0.422	0.281	1
Ranbp2	0.000113849	0.680181	0.404	0.265	1
Calm2	0.000114107	0.683901	0.455	0.307	1
Cdh1	0.000115041	0.699766	0.473	0.332	1
Man1a	0.00012333	0.967297	0.303	0.183	1
Sh3d19	0.000124969	0.646635	0.484	0.353	1
Prrc2c	0.000126218	0.505407	0.632	0.482	1
Pik3ca	0.000131434	0.610716	0.375	0.232	1
Ash1l	0.000131516	0.673798	0.426	0.289	1
Myo5c	0.000141776	0.467555	0.679	0.546	1
Golga4	0.000143242	0.895562	0.256	0.139	1
Btg2	0.000144912	0.682568	0.527	0.407	1
Ambra1	0.000146496	0.754987	0.314	0.186	1
Rora	0.000146541	0.562454	0.487	0.345	1
Zfp407	0.000160671	0.789362	0.394	0.265	1
Atp1b1	0.000162232	0.55656	0.614	0.479	1
Zfr	0.00016416	0.656096	0.394	0.26	1
Mapkapk2	0.000165307	0.815876	0.404	0.284	1
Col4a5	0.000167287	1.00554	0.253	0.142	1
Atp11b	0.000175738	0.835178	0.325	0.198	1
Sdcbp	0.000176527	0.741428	0.321	0.196	1
Lpcat1	0.000177211	0.504167	0.69	0.603	1
Etf1	0.000177637	0.684855	0.415	0.291	1
Sntb1	0.000189611	0.550619	0.466	0.322	1
Swt1	0.000193129	0.688479	0.462	0.338	1
Tcf20	0.000195711	0.848741	0.274	0.157	1
Rab1a	0.000198334	0.863025	0.274	0.157	1
Prpf40a	0.000203937	0.791673	0.339	0.216	1
Mycbp2	0.000205992	0.610926	0.433	0.302	1
Shb	0.000209448	0.98429	0.307	0.191	1
Stk3	0.000209609	0.492897	0.516	0.379	1
Ranbp9	0.000213639	0.951293	0.318	0.204	1
Spag9	0.000214804	0.766279	0.462	0.348	1
Hivep2	0.000219049	0.969688	0.339	0.224	1
Atxn1	0.000225343	0.494801	0.718	0.616	1
Acly	0.000230047	0.815876	0.289	0.17	1
Numb	0.000249785	0.888269	0.303	0.188	1
Gprc5a	0.000250558	0.698324	0.296	0.173	1
Itsn2	0.000256444	0.860566	0.31	0.191	1
Itga6	0.0002608	0.891012	0.426	0.309	1
Secisbp2l	0.000262798	0.524441	0.469	0.325	1
Tmem132d	0.000267236	0.779367	0.401	0.284	1
Nktr	0.000270816	0.575606	0.44	0.309	1
Nipbl	0.000271396	0.491351	0.599	0.472	1
Diaph1	0.000275621	0.683851	0.422	0.296	1
Hipk3	0.000280003	0.791025	0.264	0.149	1
Herc1	0.000291923	0.697675	0.368	0.237	1
Asxl1	0.000297873	0.934929	0.289	0.175	1
Pard3b	0.000298254	0.68631	0.448	0.32	1
Tgoln1	0.000300986	0.738713	0.372	0.25	1
Neo1	0.000302465	0.734991	0.289	0.168	1
Birc6	0.000307136	0.652949	0.513	0.384	1
Arhgap44	0.000322397	0.568633	0.31	0.18	1
Mapre1	0.000325648	0.901208	0.271	0.16	1
Ptprg	0.00032613	0.536444	0.563	0.428	1
Cftr	0.000329387	0.635152	0.484	0.371	1
Actn4	0.000336876	0.889526	0.39	0.273	1
Chd2	0.00034486	0.810115	0.404	0.284	1
Ppp1r9a	0.000345157	0.575925	0.581	0.472	1
Atp1a1	0.000352234	0.886258	0.332	0.219	1
Tlk2	0.000354038	0.811941	0.289	0.175	1
Zfand5	0.000360395	0.602495	0.375	0.247	1
Hectd1	0.000361132	0.733388	0.357	0.237	1
Arid1b	0.000362381	0.598645	0.469	0.338	1
Aopep	0.000363012	0.929777	0.271	0.162	1
Hc	0.000377908	0.454077	0.664	0.557	1
Rpl31	0.000398438	0.351421	0.614	0.487	1
Dock9	0.000398572	0.486171	0.588	0.443	1
Cacna1c	0.000401185	0.625895	0.502	0.374	1
Socs2	0.000404153	0.879513	0.253	0.144	1
Col4a3bp	0.000416897	0.769964	0.264	0.152	1
Clint1	0.000421219	0.689704	0.386	0.26	1
Taok1	0.000424503	0.696388	0.325	0.206	1
Gpbp1	0.000429526	0.769964	0.329	0.214	1
Tinag	0.000435187	0.841087	0.401	0.286	1
Tasor	0.000454707	0.708563	0.329	0.209	1
4932438A13Rik	0.00045863	0.640681	0.354	0.229	1
Arf4	0.000479551	0.574398	0.339	0.216	1
Fcho2	0.000490332	0.728245	0.35	0.232	1
Fgd4	0.000510762	0.912435	0.256	0.152	1
Shroom3	0.000512642	0.643962	0.375	0.258	1
Larp4b	0.000517179	0.635747	0.365	0.245	1
Rtn3	0.000548978	0.775677	0.292	0.18	1
Wsb1	0.000549767	0.563575	0.368	0.24	1
Chd4	0.000551357	0.638174	0.422	0.304	1
Slc4a4	0.000557207	0.874241	0.267	0.157	1
Btbd9	0.000565743	0.728872	0.375	0.263	1
Dennd1a	0.000566875	0.695266	0.354	0.237	1
Cmip	0.000578772	0.525699	0.412	0.278	1
Nectin2	0.000611424	0.783557	0.282	0.173	1
Tcf4	0.00061546	0.470141	0.462	0.335	1
Eps8	0.000616847	0.675205	0.329	0.214	1
Rev3l	0.000625426	0.639521	0.35	0.235	1
Ube2d3	0.000625726	0.577079	0.375	0.255	1
Cxcl15	0.000640492	0.400642	0.819	0.773	1
Cox16	0.00064408	0.791979	0.267	0.16	1
Nsd3	0.000663269	0.706296	0.314	0.201	1
Nfia	0.000664214	0.457357	0.628	0.513	1
Smg1	0.000665608	0.524792	0.563	0.446	1
Srrm2	0.000668873	0.42584	0.614	0.492	1
Etl4	0.000678318	0.65198	0.419	0.296	1
Nexmif	0.000694911	0.825195	0.365	0.258	1
Bend7	0.000707068	0.791025	0.292	0.183	1
Osbpl9	0.000728221	0.862038	0.307	0.198	1
Utrn	0.000751406	0.480342	0.552	0.436	1
Arid2	0.000757076	0.585706	0.321	0.201	1
Fam172a	0.00075901	0.855404	0.26	0.157	1
Rfx3	0.000763302	0.811412	0.296	0.186	1
Srrm1	0.000783231	0.659502	0.318	0.204	1
Dlk1	0.000808926	0.327147	0.848	0.851	1
Btg3	0.000817315	0.621258	0.412	0.296	1
Pan3	0.000823342	0.576683	0.426	0.299	1
Rapgef2	0.000840854	0.727179	0.289	0.183	1
Rbm25	0.000859787	0.442078	0.614	0.51	1
Fat1	0.000866612	0.741428	0.307	0.198	1
Csrp1	0.00088375	0.824973	0.256	0.155	1
Pcnt	0.000896559	0.677395	0.35	0.232	1
Sdc4	0.000900726	0.555544	0.487	0.371	1
Psme4	0.000907617	0.675027	0.401	0.291	1
Itgav	0.00093943	0.934631	0.303	0.198	1
Wac	0.000956427	0.763705	0.386	0.276	1
Acaca	0.000965012	0.520386	0.527	0.399	1
Setd5	0.000970672	0.537095	0.419	0.302	1
Lamp3	0.000991269	0.391088	0.657	0.554	1
Wdfy3	0.000998543	0.551594	0.48	0.358	1
Gnaq	0.00100227	0.698977	0.412	0.304	1
Krt8	0.00101217	0.98367	0.26	0.162	1
Ubr1	0.00101398	0.632249	0.365	0.25	1
Bach2	0.00104994	0.669035	0.332	0.222	1
Arl15	0.00105669	0.595518	0.365	0.253	1
Scamp1	0.00105697	0.727179	0.253	0.152	1
Cul1	0.00108551	0.85338	0.267	0.168	1
Hnrnpa2b1	0.00108998	0.479317	0.498	0.384	1
Napsa	0.0011031	0.459453	0.509	0.379	1
Phf20l1	0.0011164	0.709892	0.415	0.309	1
Kansl1	0.00112819	0.520936	0.495	0.376	1
Rtn4	0.00113106	0.721549	0.264	0.16	1
Ube2i	0.00113659	0.69164	0.325	0.216	1
Fermt2	0.00113965	0.881579	0.332	0.227	1
Fbxo11	0.00118422	0.822598	0.332	0.229	1
Srsf3	0.00120111	0.696938	0.303	0.196	1
Etv6	0.00123279	0.846214	0.343	0.237	1
Kif5b	0.0012381	0.678816	0.354	0.242	1
Camk2d	0.00124657	0.583032	0.404	0.289	1
Mat2a	0.00129473	0.886101	0.271	0.173	1
Pcf11	0.00129572	0.646635	0.321	0.211	1
Cstf3	0.00129717	0.702982	0.253	0.152	1
Ica1	0.00130539	0.794923	0.3	0.198	1
Trps1	0.00131957	0.863406	0.278	0.178	1
Arhgef28	0.00133037	0.763705	0.31	0.204	1
Osbpl8	0.00136636	0.901208	0.271	0.173	1
Sipa1l3	0.00137379	0.590507	0.357	0.247	1
Ptbp2	0.00139484	0.55942	0.31	0.201	1
Eif4a1	0.00141757	0.598939	0.368	0.255	1
Slco4c1	0.00143913	0.992523	0.282	0.188	1
Cd2ap	0.00145673	0.725637	0.271	0.17	1
Mbnl1	0.00148578	0.615251	0.458	0.356	1
Daam1	0.00152337	0.534751	0.397	0.281	1
Ddx3x	0.00153286	0.564883	0.487	0.381	1
Fchsd2	0.00153561	0.744905	0.339	0.235	1
Ubc	0.00153789	0.731283	0.278	0.175	1
Ep400	0.00154289	0.752451	0.253	0.157	1
Hif1a	0.00154781	0.777402	0.271	0.173	1
Ctnnb1	0.00155811	0.584018	0.462	0.351	1
Sptbn1	0.00159291	0.545672	0.455	0.34	1
Wwc1	0.00164714	0.653407	0.444	0.338	1
Magi3	0.00170234	0.399327	0.545	0.412	1
Nrip1	0.00172365	0.661742	0.267	0.168	1
Rps15a	0.00175026	-0.404741	0.762	0.773	1
Btbd7	0.00177298	0.742946	0.282	0.183	1
Sh3pxd2a	0.00179626	0.639794	0.296	0.191	1
Osbpl6	0.00179944	0.613721	0.321	0.216	1
Ralgapa1	0.0018045	0.438474	0.365	0.245	1
Etv5	0.00184275	0.550301	0.466	0.351	1
Brd4	0.00193657	0.651594	0.339	0.232	1
Ptk2	0.00193928	0.551126	0.415	0.307	1
Usp9x	0.00196161	0.619624	0.484	0.387	1
Stard13	0.00197194	0.552059	0.314	0.206	1
Magi1	0.00198194	0.528675	0.556	0.446	1
Rapgef6	0.00199936	0.494733	0.426	0.312	1
Cmtm8	0.0020159	0.673049	0.3	0.201	1
Nufip2	0.00204677	0.656096	0.321	0.216	1
Tmem164	0.00210582	0.417332	0.538	0.43	1
Rabgap1l	0.00215366	0.669771	0.372	0.268	1
Junb	0.00224187	0.384291	0.567	0.446	1
Fstl1	0.00225132	0.598064	0.347	0.24	1
mt-Nd6	0.00228059	-0.597353	0.39	0.474	1
Sbf2	0.00234591	0.532341	0.361	0.253	1
Rps18	0.00234634	0.381054	0.628	0.541	1
Pik3c2g	0.00236234	0.628775	0.253	0.157	1
Wwtr1	0.0024076	0.833269	0.35	0.258	1
Nsd1	0.00246182	0.593086	0.379	0.273	1
Ccser1	0.00249044	0.782303	0.26	0.168	1
Fnbp1l	0.00262911	0.729442	0.321	0.227	1
Sik2	0.00263143	0.601648	0.318	0.211	1
Csde1	0.00263344	0.543886	0.419	0.314	1
Large1	0.00267726	0.728532	0.274	0.178	1
Scaper	0.00271235	0.715653	0.282	0.188	1
Insr	0.0028505	0.61035	0.303	0.204	1
Pld1	0.0030188	0.640681	0.318	0.216	1
Pkp4	0.00309196	0.486171	0.329	0.222	1
Zfp608	0.00310966	0.527393	0.458	0.358	1
Rbm47	0.0032126	0.347407	0.513	0.392	1
Spop	0.00323369	0.70091	0.278	0.183	1
Appbp2	0.00336465	0.722611	0.274	0.183	1
Map4k3	0.003373	0.561898	0.44	0.332	1
Zcchc7	0.00340814	0.708563	0.336	0.245	1
Epha7	0.00348597	0.800806	0.314	0.222	1
Adamtsl1	0.00349912	0.518592	0.397	0.286	1
Irf2	0.00354889	0.632391	0.264	0.17	1
Vapa	0.00355548	0.572882	0.332	0.232	1
Sqstm1	0.00356922	0.589793	0.289	0.193	1
Tcf7l1	0.00357481	0.627033	0.253	0.16	1
Rab11fip1	0.00357766	0.820071	0.267	0.175	1
Ehbp1	0.00367056	0.566789	0.285	0.188	1
Qk	0.00367203	0.49955	0.545	0.441	1
Ssbp2	0.00372569	0.743329	0.26	0.17	1
March7	0.00391173	0.626101	0.325	0.232	1
Lpp	0.00391248	0.375612	0.632	0.539	1
Faf1	0.00391681	0.628615	0.314	0.216	1
Srsf5	0.0039303	0.357341	0.469	0.353	1
Mast4	0.0039711	0.586573	0.318	0.222	1
Myo1b	0.00398028	0.576368	0.289	0.193	1
Rpl11	0.00404023	0.290553	0.632	0.508	1
Fto	0.0040572	0.541137	0.321	0.224	1
Jun	0.00405726	0.481272	0.56	0.456	1
Abhd17b	0.00410413	0.651908	0.329	0.235	1
Iqgap1	0.00410701	0.355559	0.744	0.673	1
Cdk12	0.00417028	0.537245	0.336	0.237	1
Pbx1	0.00417157	0.42477	0.556	0.448	1
Cask	0.0042128	0.676693	0.274	0.18	1
Stag2	0.00427584	0.714795	0.31	0.222	1
Nfe2l2	0.00429744	0.581082	0.473	0.387	1
Vmp1	0.00431861	0.641822	0.256	0.168	1
Dip2c	0.00440249	0.494486	0.43	0.335	1
Bmpr2	0.004496	0.692622	0.278	0.188	1
Agps	0.00450025	0.462519	0.347	0.247	1
Eif4h	0.00450231	0.575254	0.412	0.312	1
Rbm26	0.00456042	0.686704	0.343	0.25	1
Aff4	0.00461094	0.565242	0.375	0.276	1
Airn	0.00476602	0.680899	0.394	0.299	1
Usp33	0.00478651	0.510624	0.339	0.242	1
Pcm1	0.0049525	0.585706	0.278	0.186	1
Arglu1	0.00505485	0.690185	0.278	0.188	1
Cspp1	0.00514641	0.619849	0.318	0.224	1
Rsrc2	0.00526538	0.656096	0.267	0.18	1
Setd2	0.00529716	0.500968	0.314	0.216	1
Myo5b	0.00538977	0.534534	0.267	0.175	1
Ewsr1	0.00556563	0.638174	0.314	0.224	1
Npnt	0.00562365	0.905255	0.26	0.18	1
Atf7	0.00574576	0.568633	0.31	0.216	1
Nrp1	0.00595277	0.503144	0.394	0.296	1
Cadm1	0.00598856	0.369195	0.592	0.5	1
Ctnnd2	0.0060376	0.59188	0.397	0.312	1
Susd6	0.0061668	0.635314	0.3	0.214	1
Kdm5a	0.00622887	0.502112	0.278	0.186	1
Atp2b1	0.006315	0.541514	0.455	0.369	1
Trip11	0.00649442	0.518592	0.285	0.191	1
Lcor	0.00654078	0.678816	0.282	0.196	1
Tanc1	0.00663783	0.544469	0.3	0.206	1
Pbx3	0.0066383	0.6602	0.329	0.237	1
Smurf2	0.00673051	0.465851	0.383	0.284	1
Ubap2	0.00678529	0.684499	0.285	0.201	1
Rps3	0.00688787	0.335391	0.52	0.407	1
Ier2	0.00689034	0.662021	0.408	0.327	1
Tpr	0.0069774	0.531495	0.289	0.198	1
Pnisr	0.00698856	0.406	0.332	0.232	1
Dmxl1	0.00699554	0.634269	0.325	0.237	1
Mpp5	0.00712628	0.656096	0.264	0.18	1
mt-Atp8	0.00717128	-0.328579	0.542	0.619	1
Pds5a	0.00723037	0.663048	0.3	0.211	1
Wwp1	0.00731465	0.551759	0.264	0.175	1
Setbp1	0.00737675	0.763011	0.3	0.219	1
Ptprf	0.00737928	0.428838	0.505	0.418	1
Bcas3	0.00739084	0.577594	0.296	0.209	1
Macf1	0.00743953	0.258826	0.632	0.526	1
Mitf	0.00749403	0.617415	0.3	0.214	1
Tra2b	0.00770053	0.477709	0.412	0.314	1
Lgi3	0.00772059	0.256094	0.505	0.392	1
Cdk14	0.00786097	0.391955	0.404	0.309	1
Elmo1	0.00807555	0.535924	0.303	0.214	1
Zfand3	0.00816728	0.566024	0.347	0.255	1
Egr1	0.00833574	0.280181	0.65	0.559	1
Ogt	0.00834043	0.50708	0.39	0.302	1
Shroom4	0.00865534	0.62819	0.253	0.17	1
Anxa3	0.00876089	0.723565	0.321	0.24	1
Syne2	0.00878216	0.520386	0.343	0.253	1
Gsap	0.00880689	0.645526	0.354	0.276	1
Rrbp1	0.00888305	0.460636	0.321	0.227	1
Gas5	0.00917391	0.470574	0.274	0.183	1
Zmat4	0.00928982	0.697675	0.267	0.183	1
Dennd1b	0.00931977	0.737709	0.264	0.186	1
Xrn1	0.00938818	0.696094	0.267	0.186	1
Kdm5b	0.00954112	0.661742	0.267	0.186	1
Ncoa1	0.00966339	0.561272	0.357	0.273	1
Atp6v0b	0.00979804	0.632391	0.256	0.175	1
Ppp2r2a	0.00994822	0.470403	0.289	0.201	1
Ddx17	0.0103515	0.435187	0.39	0.299	1
Zbtb20	0.0104345	0.435545	0.538	0.451	1
Son	0.0104581	0.309621	0.444	0.332	1
Prpf18	0.0108317	0.618926	0.267	0.188	1
Mbd5	0.0109632	0.456827	0.394	0.302	1
Cnn2	0.011106	0.403709	0.3	0.209	1
Ddx5	0.0111278	0.339826	0.592	0.515	1
Senp6	0.0112642	0.452812	0.419	0.335	1
Taf15	0.0113178	0.611702	0.256	0.178	1
Ubb	0.0114751	0.669883	0.264	0.188	1
Mapk1	0.011693	0.542024	0.253	0.173	1
Npc2	0.0117172	0.324808	0.798	0.74	1
Tnks2	0.0117878	0.423886	0.365	0.263	1
Trio	0.0118598	0.546292	0.296	0.214	1
Ror1	0.0119447	0.621686	0.354	0.278	1
Chd6	0.0119678	0.395973	0.379	0.286	1
Mbip	0.0120201	0.396285	0.397	0.302	1
Dpyd	0.0121881	0.591664	0.357	0.276	1
Rbbp6	0.013066	0.518232	0.271	0.191	1
Rap1b	0.0132101	0.464311	0.354	0.265	1
Med13	0.0137536	0.511706	0.321	0.24	1
Rps29	0.0140786	0.249131	0.78	0.693	1
Rbpms	0.0141319	0.661257	0.329	0.255	1
Arhgef38	0.0141389	0.505934	0.343	0.263	1
Ghr	0.0142482	0.470229	0.26	0.18	1
Abca3	0.0144376	0.278791	0.671	0.608	1
Rps4x	0.0146937	-0.238969	0.581	0.668	1
Icam1	0.0148042	0.46108	0.39	0.302	1
Sbno2	0.0150218	0.676502	0.26	0.188	1
Hsp90ab1	0.0151356	0.368066	0.477	0.384	1
Muc1	0.015515	0.4752	0.354	0.273	1
Fam129b	0.0162812	0.317352	0.386	0.289	1
Rpl35a	0.0164147	-0.251877	0.798	0.817	1
Ldha	0.0164609	0.657782	0.285	0.211	1
Stox2	0.0166902	0.731748	0.282	0.211	1
Dyrk1a	0.0175092	0.415781	0.3	0.216	1
Tmtc2	0.0178627	0.457171	0.448	0.366	1
Dram1	0.0185702	0.407866	0.527	0.438	1
Hspa8	0.0186287	0.310804	0.404	0.312	1
Atp6v1c2	0.0190707	0.500817	0.278	0.201	1
Hdlbp	0.0195696	0.455582	0.354	0.276	1
Tmcc1	0.0200587	0.536211	0.26	0.186	1
Eif4g2	0.0202963	0.415349	0.426	0.343	1
Mef2a	0.0209656	0.342261	0.386	0.299	1
Gse1	0.0212111	0.486171	0.253	0.178	1
Wwox	0.021284	0.388737	0.491	0.405	1
Hnrnpa3	0.0212853	0.406944	0.357	0.273	1
Rps16	0.0218521	-0.27242	0.747	0.802	1
Maml3	0.0218703	0.232597	0.581	0.474	1
Actr3	0.0221712	0.397943	0.332	0.25	1
Fryl	0.0221964	0.372713	0.329	0.245	1
Trpm7	0.0223573	0.42667	0.296	0.216	1
Rpl4	0.0224545	0.298968	0.43	0.338	1
Npepps	0.0225981	0.352492	0.31	0.227	1
Klf5	0.0228123	0.638174	0.267	0.198	1
Ubr4	0.0229071	0.486171	0.292	0.216	1
Arhgef12	0.0229214	0.575967	0.3	0.227	1
Tlk1	0.0236559	0.469683	0.256	0.183	1
Adgrf5	0.024187	0.512643	0.282	0.211	1
Pum2	0.0243111	0.486171	0.303	0.229	1
Myh9	0.024445	0.313855	0.375	0.289	1
Bcam	0.0244831	0.278729	0.285	0.201	1
Rpl5	0.0244832	0.325976	0.567	0.477	1
Lcp1	0.0246795	0.447351	0.307	0.229	1
Timp3	0.0248761	0.76857	0.397	0.34	1
Vcp	0.0249355	0.400779	0.274	0.196	1
Tpm1	0.0251673	0.429587	0.412	0.327	1
Rsf1	0.0253519	0.566789	0.267	0.196	1
Bclaf1	0.0253953	0.601648	0.264	0.193	1
Fnip1	0.0254769	0.508538	0.332	0.26	1
Rpl36	0.0255016	0.206393	0.56	0.454	1
Scarb2	0.0255307	0.471815	0.282	0.204	1
Wdr26	0.0255989	0.510833	0.321	0.25	1
Zfp280d	0.0257724	0.585706	0.264	0.196	1
P4ha1	0.0259632	0.534534	0.26	0.188	1
Zfp644	0.0259837	0.497059	0.343	0.273	1
Phip	0.0262548	0.536797	0.357	0.276	1
Ywhaz	0.0275983	0.367776	0.419	0.332	1
Fasn	0.027626	0.4164	0.451	0.374	1
Eif4a2	0.0276531	0.363112	0.394	0.307	1
Hipk2	0.0276809	0.47346	0.307	0.232	1
Usp32	0.0278969	0.638174	0.264	0.198	1
Nckap1	0.0281616	0.391013	0.274	0.198	1
Rpl27	0.0283257	0.336322	0.491	0.402	1
Smg6	0.0293344	0.347008	0.264	0.188	1
Caprin1	0.0308429	0.367526	0.314	0.242	1
Atp6v0a1	0.0309744	0.468469	0.256	0.188	1
Mllt3	0.0314748	0.454692	0.357	0.286	1
Ctsh	0.0315183	0.336187	0.646	0.598	1
Svil	0.0324524	0.322285	0.365	0.286	1
Ppp3ca	0.032949	0.340688	0.625	0.564	1
Sftpb	0.0329895	0.269515	0.877	0.863	1
Tceal9	0.0330068	0.203771	0.383	0.286	1
Chka	0.0334268	0.328629	0.509	0.451	1
Rpl18	0.0336781	0.230914	0.621	0.544	1
Pde7b	0.0344436	0.486171	0.365	0.291	1
Ncoa2	0.0347746	0.348667	0.383	0.304	1
Pcbp2	0.0350634	0.377918	0.39	0.317	1
Dip2b	0.0351378	0.443942	0.292	0.222	1
Hnrnpc	0.0358162	0.194831	0.412	0.32	1
Sftpc	0.0364859	0.14503	1	1	1
Chil1	0.0374998	0.277075	0.668	0.629	1
Ptp4a2	0.0377674	0.446642	0.314	0.247	1
Prkn	0.0377737	0.584203	0.318	0.258	1
Arhgap5	0.0383954	0.454462	0.267	0.198	1
Kdm5c	0.0385636	0.502472	0.267	0.201	1
Esyt2	0.038993	0.486171	0.307	0.242	1
Sfpq	0.040381	0.304968	0.581	0.513	1
Thrap3	0.0407655	0.472231	0.292	0.227	1
Diaph2	0.0408847	0.463451	0.397	0.335	1
Lcorl	0.0409681	0.373277	0.253	0.183	1
Tmem163	0.0410047	0.627725	0.253	0.193	1
Tc2n	0.0415772	0.494033	0.404	0.345	1
Stk39	0.0416478	0.599065	0.267	0.206	1
Serbp1	0.0418201	0.345689	0.267	0.196	1
Akap9	0.0419574	0.464311	0.343	0.276	1
Tnrc6a	0.0419727	0.351241	0.307	0.232	1
Cd36	0.0422746	0.342718	0.455	0.384	1
Itm2b	0.0428822	0.283184	0.379	0.299	1
Celf2	0.0431367	0.405552	0.368	0.296	1
Npas2	0.0432153	0.548232	0.253	0.191	1
Chd1	0.0436348	0.486171	0.26	0.196	1
Ywhae	0.0438136	0.405251	0.3	0.232	1
Dlc1	0.0439111	0.235764	0.397	0.304	1
Dock4	0.0443545	0.590507	0.253	0.188	1
App	0.044953	0.23633	0.74	0.675	1
Fosb	0.0451857	0.395317	0.401	0.332	1
Spint2	0.0453553	0.398708	0.289	0.222	1
Tmbim6	0.0467068	0.292084	0.361	0.286	1
Rpl23	0.0489088	0.115738	0.747	0.655	1
Vegfa	0.0493404	0.529672	0.253	0.191	1
Clk1	0.0505132	0.407783	0.455	0.399	1
Wnk1	0.0517633	0.221198	0.545	0.474	1
Rps19	0.0519254	0.110843	0.83	0.789	1
Itgb1	0.0519438	0.498143	0.314	0.253	1
Gpx4	0.0519806	-0.403001	0.365	0.43	1
Zfhx3	0.0525688	0.245163	0.448	0.366	1
Rpl23a	0.0536542	0.232643	0.69	0.611	1
Sdc1	0.0543262	0.365316	0.289	0.219	1
Wdr33	0.0555201	0.352904	0.271	0.209	1
Rps17	0.0573414	0.229338	0.588	0.508	1
Hnrnpm	0.057545	0.42204	0.314	0.253	1
Ap3b1	0.0588852	0.456423	0.278	0.216	1
Rab27b	0.0588926	0.39727	0.466	0.405	1
Cldn18	0.0605995	0.486171	0.404	0.34	1
Rlim	0.0616766	0.37406	0.274	0.209	1
Pfdn5	0.0617595	-0.525057	0.199	0.258	1
Rbm6	0.0622471	0.340092	0.343	0.278	1
Selenop	0.0622904	0.328106	0.278	0.211	1
Afdn	0.0633343	0.486171	0.332	0.278	1
Rhoa	0.0633766	0.331196	0.289	0.224	1
Tead1	0.0636006	0.387486	0.303	0.242	1
Hspa5	0.0649986	0.251266	0.419	0.345	1
Wls	0.0680123	0.346768	0.361	0.294	1
Fam49b	0.0694051	0.54918	0.296	0.242	1
Ddx6	0.0705454	0.344995	0.329	0.265	1
Brwd1	0.0705794	0.233784	0.379	0.307	1
Ube3a	0.0709236	0.42132	0.253	0.193	1
Prdx1	0.0710449	0.393724	0.361	0.299	1
Atp9b	0.073232	0.398708	0.292	0.235	1
Xrn2	0.0742573	0.546925	0.26	0.209	1
Kif13a	0.0745711	0.457024	0.278	0.222	1
Pabpn1	0.0779045	0.247164	0.329	0.26	1
Tnrc6b	0.0783415	0.359722	0.336	0.278	1
Foxn3	0.0805124	0.322285	0.35	0.294	1
Pabpc1	0.0814993	0.31469	0.48	0.412	1
Arhgap31	0.0818203	0.402647	0.343	0.289	1
Pias1	0.0863219	0.446642	0.3	0.247	1
Sod1	0.0897238	0.2969	0.318	0.258	1
Cltc	0.0922245	0.34624	0.318	0.26	1
Rps27	0.0922543	0.213798	0.581	0.518	1
Acoxl	0.0941389	0.668169	0.256	0.211	1
Gpatch8	0.0945947	0.287842	0.292	0.235	1
Rpl10	0.0948872	0.254647	0.563	0.503	1
Rpl17	0.095929	0.15121	0.765	0.722	1
Ptbp3	0.0961915	0.371712	0.303	0.247	1
Ldlr	0.0981613	0.486171	0.347	0.296	1
Grb10	0.100612	0.303693	0.26	0.204	1
Wapl	0.100886	0.301139	0.3	0.242	1
Phf21a	0.101376	0.242717	0.365	0.302	1
Srek1	0.101418	0.188089	0.365	0.299	1
Ythdf3	0.10293	0.389495	0.289	0.237	1
Rpl10a	0.103015	0.184247	0.621	0.552	1
Tax1bp1	0.10379	0.256689	0.339	0.278	1
Rps8	0.105931	0.113763	0.859	0.809	1
Cpsf6	0.106434	0.25539	0.307	0.245	1
Fnip2	0.108743	0.325706	0.282	0.229	1
Bptf	0.109237	0.293526	0.332	0.276	1
Notch2	0.111024	0.381473	0.271	0.219	1
Grk3	0.111819	0.387607	0.285	0.232	1
Ecpas	0.114659	0.328629	0.307	0.255	1
March6	0.11803	0.167995	0.253	0.196	1
Cbr2	0.118167	0.339329	0.296	0.24	1
Sftpa1	0.119448	0.303821	0.682	0.673	1
Scd1	0.119672	0.139174	0.567	0.521	1
Jarid2	0.122577	-0.405123	0.347	0.392	1
Gpam	0.124714	0.152971	0.451	0.376	1
Myh14	0.126201	0.232884	0.285	0.229	1
Soat1	0.127044	0.251341	0.448	0.397	1
Nkx2-1	0.127813	0.181692	0.451	0.389	1
Fth1	0.129583	-0.313892	0.422	0.466	1
Rps2	0.132435	0.233405	0.52	0.461	1
Atp6v1b2	0.132564	0.515918	0.26	0.216	1
Rps25	0.132725	-0.145637	0.448	0.521	1
Ccdc88c	0.134659	0.298544	0.31	0.26	1
Matn4	0.13467	0.307201	0.292	0.242	1
Slc39a8	0.135628	0.335754	0.26	0.214	1
Snx4	0.137241	0.278846	0.3	0.247	1
Tmem245	0.142084	0.302139	0.368	0.325	1
Naca	0.1447	-0.314729	0.357	0.402	1
Ubr5	0.146495	0.218948	0.44	0.371	1
Dag1	0.146603	0.417129	0.26	0.219	1
Tut4	0.146787	0.34032	0.278	0.229	1
Eif3a	0.150374	0.377236	0.289	0.245	1
Cd9	0.150426	0.164243	0.357	0.304	1
Lama5	0.151389	0.164243	0.375	0.32	1
Nfkbiz	0.153503	0.236942	0.386	0.335	1
Rps26	0.153953	-0.148238	0.744	0.74	1
Lamp1	0.160052	0.211996	0.267	0.216	1
Cdk13	0.163887	0.282637	0.292	0.245	1
Rpl21	0.168474	0.161331	0.7	0.624	1
Anxa2	0.172521	0.281056	0.365	0.317	1
Pfn1	0.177438	-0.25749	0.26	0.304	1
Hnrnpk	0.181766	0.300425	0.354	0.314	1
Eef1b2	0.18281	0.171297	0.347	0.296	1
Ankrd11	0.183156	0.307201	0.394	0.351	1
Xist	0.187815	-0.220098	0.227	0.276	1
Ddi2	0.191052	0.297726	0.253	0.211	1
Brd7	0.191202	0.269679	0.285	0.24	1
Hmgn1	0.199513	-0.173489	0.206	0.253	1
Kmt2e	0.204582	0.267336	0.321	0.281	1
Trf	0.205793	0.422445	0.31	0.276	1
Rplp1	0.213413	-0.125295	0.884	0.905	1
Slc25a3	0.215543	0.280587	0.325	0.286	1
Chd3	0.217671	0.238243	0.253	0.211	1
Irf2bp2	0.218822	-0.247935	0.285	0.33	1
Rpl36a	0.230286	0.139613	0.394	0.343	1
Ptma	0.233018	-0.182208	0.477	0.5	1
Abcd3	0.236019	0.114722	0.332	0.286	1
Rpl8	0.239132	-0.124161	0.635	0.665	1
Hk2	0.244686	0.147646	0.329	0.281	1
Bri3	0.246528	0.231357	0.256	0.216	1
Kdm6a	0.250282	0.328106	0.264	0.227	1
Rps20	0.257189	0.102944	0.762	0.714	1
Atp5e	0.258739	-0.286419	0.217	0.25	1
Eif1	0.259913	0.169838	0.408	0.371	1
Slc24a4	0.263185	0.36064	0.264	0.235	1
Col4a2	0.26675	0.249131	0.296	0.255	1
Cd63	0.269515	0.114202	0.26	0.219	1
Ubap2l	0.271276	0.238243	0.318	0.281	1
Aff1	0.277997	0.195269	0.267	0.229	1
Lamc1	0.284257	0.354926	0.329	0.299	1
Rpl36al	0.289641	0.208637	0.354	0.314	1
Cnot1	0.293345	0.277584	0.264	0.232	1
Ctsb	0.298165	0.183608	0.267	0.232	1
Rpl14	0.299662	-0.175661	0.473	0.5	1
Slk	0.300824	0.175242	0.253	0.216	1
Tpm3	0.31217	0.180068	0.325	0.286	1
H3f3a	0.316927	0.123601	0.347	0.312	1
Cpm	0.316985	0.140175	0.285	0.247	1
Hsp90b1	0.322219	0.152876	0.451	0.41	1
Kdm2a	0.322833	0.249131	0.253	0.222	1
Igf1r	0.324233	0.333091	0.329	0.302	1
Wfdc2	0.329578	0.242245	0.296	0.26	1
Mbtd1	0.338932	0.174227	0.253	0.222	1
Emp2	0.342915	0.152102	0.303	0.271	1
Rps5	0.362167	-0.100455	0.581	0.601	1
Rpl6	0.367969	0.140396	0.628	0.598	1
Sltm	0.368326	0.299293	0.256	0.232	1
Rreb1	0.378629	0.348667	0.372	0.351	1
Arfgef1	0.384311	0.159006	0.31	0.276	1
Usp3	0.387802	0.210536	0.264	0.237	1
Ythdc1	0.390356	0.128619	0.296	0.263	1
Rbfox2	0.409042	-0.181532	0.484	0.492	1
Atp6v0a4	0.411237	0.370113	0.357	0.34	1
Ctdspl	0.422351	0.177622	0.321	0.302	1
Atxn2	0.423087	0.172355	0.296	0.263	1
Rps3a1	0.430924	-0.141352	0.653	0.655	1
Hnrnpu	0.43437	0.124834	0.361	0.335	1
Sparc	0.451415	-0.321184	0.249	0.271	1
Zfp36	0.457592	-0.166462	0.505	0.518	1
Retnla	0.470639	0.259895	0.516	0.474	1
Mical2	0.475701	0.188266	0.303	0.281	1
Gnb1	0.487125	0.140175	0.3	0.278	1
Serf2	0.502925	-0.230895	0.235	0.255	1
Slit3	0.511979	0.107659	0.264	0.24	1
Id2	0.518439	0.120715	0.292	0.265	1
Fabp5	0.523411	0.10806	0.509	0.487	1
Phkb	0.529167	0.127377	0.267	0.245	1
Atrx	0.529417	0.117272	0.57	0.536	1
Lyz2	0.532471	0.775677	0.282	0.273	1
Sort1	0.541748	0.129014	0.26	0.237	1
Nisch	0.550299	-0.167098	0.325	0.34	1
Rab2a	0.567673	0.145134	0.264	0.247	1
Tmsb10	0.584996	-0.130501	0.238	0.253	1
Cox4i1	0.597076	-0.163209	0.372	0.389	1
Msn	0.635662	0.274667	0.271	0.265	1
Zfp36l1	0.654112	0.106323	0.394	0.384	1
Ptms	0.733751	0.118439	0.325	0.314	1
Btg1	0.807418	0.127597	0.473	0.497	1
Lyz1	0.828498	0.698848	0.339	0.353	1
Ahnak	0.919591	0.136228	0.31	0.314	1
Chchd2	0.942475	-0.154287	0.318	0.309	1
Rps13	0.950889	-0.109134	0.588	0.546	1
