# Supplementary material for: Maternal asthma imprints fetal lung ILC2s via glucocorticoid signaling leading to worsened allergic airway inflammation in murine adult offspring
Source: Nat Commun. 2025 Jan 13;16:631. doi: 10.1038/s41467-025-55941-8 (PMC11730321; doi:10.1038/s41467-025-55941-8)
Supplement: Supplementary file 5 — Supplementary Data 3 [file 41467_2025_55941_MOESM5_ESM.xlsx]

## Sheet: Sheet1
Activation genes	proliferation genes	GC signature genes	DEX-exposure genes
Il5	Csf2	Setd2	Ldha
Il13	Cav1	Syncrip	Ramp3
Cd69	Fosl2	Rps20	Dgat1
Nfkbia	Fgf7	Twsg1	Ifngr1
Irf4	Ptgs2	Rpl7	Rab27b
Zfp36	Csf1	Bnip3	Pdlim1
Nfkbiz	Pparg	Vnn1	Crem
Nfkbid	Nfkbia	Dcn	Isy1
Gadd45b	Cd24a	Dcn	Plaur
Cass4	Scgb1a1	Ppara	Emb
Psmb5	Tgfb1	Ube2g2	Tnfrsf18
Zfp276	Ada	D19Wsu162e	Lmna
Crlf2	Cdh5	Dele1	C1qtnf12
Crip1	Lif	Glb1l2	Gpx4
Mmp25	Spry2	Acadm	Tnfrsf9
Ap2a1	Gpc3	Amy2	Fndc5
Cxcl2	Gata3	Lcor	Rab4a
Csf2	Bcl11b	Ahcyl1	Il2rb
Ubash3a	Calcrl	Cebpz	Cbarp
Bhlhe40	Myc	Map3k7ip2	Vamp4
Lfng	Dpt	Rod1	Pdcd1
Tk1	Klf5	Fxr1h	Lmo4
	Irs2	Cel	Osbpl9
	Ar	Fkbp5	Hey1
	Il6	Abi1	Egln3
	Sparc	Sgk	Ret
	Prox1	Arhgap5	Edil3
	Hes1	Fndc3b	Tmtc2
	Prkcq	Gramd1b	Rab11a
	Adrb2	Rnpc3	Camk4
	Cdkn1a	Gas2	Serp1
	Rbpj	Ltap	Samhd1
	Klf4	Mnab	Impa2
	Bmpr1a	Apoc2	Hist1h1c
	Nfib	Rbpms	Ctsl
	Il2	Dennd4c	Prelid2
		Mia3	Satb1
		Rabggtb	Gem
		Brd2	Rnf125
		Prss2	Creb3l1
		Ctrb	Ets1
		Alkbh	Avpi1
		Ddx28	Nkg7
		Rpl37	Pgam1
		Ddx5	Aig1
		Sart3	Trbc1
		Dek	Igsf5
		Ctrb	Calca
		Prss3b	Cnnm2
		Rbp4	Tpd52
		Pam16	Jdp2
		Rock1	Sdhaf1
		Wac	Galnt2
		Fgl1	Errfi1
		Tbc1d15	Klf2
		Sfrp2	Fam110a
		Rbm3	Plin2
		Dpm1	Dusp10
		Tat	Rgs2
		Coro1c	Acer2
		Ptpn2	Tent5a
		Sh3bp5	Klf4
		Ech1	Odc1
		Cep135	Arl5c
		Nfkbiz	Basp1
		Ddx5	Cxcl2
		Tasor2
		Tulp2
		Nfkbia
		Ctla2a
		Mrpl47
		Ptpre
		Nf2
		Rpl37
		Ubl3
		Slc39a14
		Foxo1
		Sui1-rs1
		Arhgap1
		Spag9
		Ctsl
		Rap2c
		Psmc6
		Mphosph10
		Cel
		Vil2
		Kctd6
		Prrc2b
		Sugt1
		Prkar2b
		Gas5
		Pvr
		Nol1
		Rpl30
		Slc38a2
		Ctsl
		Rnf10
		Mug1
		Rock1
		Chuk
		Plaa
		Umpk
		Ireb2
		Fam133b
		Npat
		Ddx5
		Amy2
		Rps27
		Zfp275
		Irf2bp2
		Cd38
		Srsf11
		Tax1bp1
		Hif1a
		Cd14
		Plekhe1
		Zfp265
		Rod1
		Got1
		Acadvl
		Arl6ip4
		Spag5
		Usp1
		Tde1
		Bxdc1
		Rps23
		Hspb7
		Acadvl
		Brp44l
		Phykp
		Mmadhc
		Chd1
		Zfp207
		Cep1
		Sgk
		Rars
		Fmo2
		Sdcbp
		Brp44l
		Zfp265
		Adfp
		Rnf19
		Txnip
		Igfbp1
		Lcn2
		H19
		Tsc2
		Stat3
		Bmi1
		Ecpas
		Yy1
		Mt2
		Gas5
		Rapgef2
		Pip5k1b
		Tfb2m
		Ctrb
		Ctrl
		Prss2
		Fosb
		Cwc25
		Tasl
		Pi4k2a
		Il1r1
		Rnu22
		Cab39l
		Got1
		Naa25
		Ccne1
		Herpud1
		Ezhip
		Rbm3
		Sdpr
		Prps2
		Ranbp17
		Ednrb
		Trp53inp1
		Oat
		Rps14
		Tax1bp1
		Senp6
		Mafb
		Tpd52
		Pnkd
		Ccar1
		Os9
		Sult1d1
		Rbm3
		Cyp4a10
		Coa6
		Mad2l1
		Aga
		Smad1
		Mafb
		Rnase4
		Igf2
		Hectd1
		Sah
		Zfp629
		Ppp1cc
