# Supplementary material for: Maternal asthma imprints fetal lung ILC2s via glucocorticoid signaling leading to worsened allergic airway inflammation in murine adult offspring
Source: Nat Commun. 2025 Jan 13;16:631. doi: 10.1038/s41467-025-55941-8 (PMC11730321; doi:10.1038/s41467-025-55941-8)
Supplement: Supplementary file 6 — Supplementary Data 4 [file 41467_2025_55941_MOESM6_ESM.xlsx]

## Sheet: Sheet1
REAGENT or RESOURCE	SOURCE	IDENTIFIER		DILUTION
BV650 anti-mouse CD117(c-kit) (Clone 2B8)	BioLegend	105853	AB_2876414	1:400
PerCP anti-mouse CD11b (Clone M1/70)	eBioscience	45-0112-82	AB_953558	1:400
Biotin anti-mouse CD11b (Clone M1/70)	eBioscience	36-0112-85	AB_469750	1:400
FITC anti-mouse CD11b (Clone M1/70)	eBioscience	11-0112-82	AB_464935	1:400
APC anti-mouse CD11c (Clone N418)	eBioscience	17-0114-82	AB_469346	1:400
Biotin anti-mouse CD11c (Clone HL3)	BD Bioscience	553800	AB_395059	1:400
FITC anti-mouse CD11c (Clone N418)	eBioscience	11-0114-85	AB_464941	1:400
BV786 anti-mouse CD11c (Clone HL3)	BD Biosciences	563735	AB_2738394	1:400
BV711 anti-mouse CD127(IL-7R) (Clone SB/199)	BD Biosciences	565490	AB_2732059	1:400
PE-Cy7 anti-mouse CD140s (PDGFRa) (Clone APA5)	BioLegend	135912	AB_2715973	1:400
PE anti-mouse CD170 (SiglecF) (Clone 1RNM44N)	eBioscience	12-1702-82	AB_2637129	1:400
Biotin anti-mouse CD19 (Clone 1D3)	eBioscience	13-0193-85	AB_657658	1:400
FITC anti-mouse CD19 (Clone 1D3)	eBioscience	11-0193-82	AB_657666	1:400
BUV737 anti-mouse CD19 (Clone 1D3)	BD Biosciences	612781	AB_2870110	1:400
FITC anti-mouse CD25 (Clone PC61.5)	eBioscience	11-0251-82	AB_2802177	1:400
BV605 anti-mouse CD279 (PD-1) (Clone 29F.1A12)	BioLegend	135220	AB_11125371	1:400
APC anti-mouse CD31 (Clone MEC13.3)	BioLegend	102509	AB_312917	1:400
PE anti-mouse CD326 (Clone EpCAM)	eBioscience	12-5791-83	AB_953617	1:400
BV711 anti-mouse CD366 (Clone Tim3)	BioLegend	119727	AB_2716208	1:400
Biotin anti-mouse CD3e (Clone 145-2C11)	eBioscience	13-0031-85	AB_466320	1:400
FITC anti-mouse CD3e (Clone 145-2C11)	eBioscience	11-0031-86	AB_464884	1:400
Biotin anti-mouse CD4 (Clone RM4-5)	eBioscience	13-0042-85	AB_466330	1:400
FITC anti-mouse CD4 (Clone RM4-5)	eBioscience	11-0042-85	AB_464897	1:400
PE-Cy7 anti-mouse CD4 (Clone RM4-5)	eBioscience	25-0042-82	AB_469578	1:400
FITC anti-mouse CD44 (Clone IM7)	eBioscience	11-0441-81	AB_465044	1:400
FITC anti-mouse CD45 (Clone 30-F11)	eBioscience	11-0451-85	AB_465051	1:400
BV786 anti-mouse CD45 (Clone 30-F11)	BD Biosciences	564225	AB_2716861	1:400
PE anti-mouse CD45.2 (Clone 104)	eBioscience	12-0454-83	AB_465679	1:400
Biotin anti-mouse CD8A (Clone 53-6.7)	BD Bioscience	553029	AB_394567	1:400
FITC anti-mouse CD8A (Clone 53-6.7)	eBioscience	11-0081-82	AB_464915	1:400
BV785 anti-mouse CD8A (Clone 53-6.7)	BioLegend	100750	AB_2562610	1:400
BV510 anti-mouse CD90.2(Thy1.2) (Clone 53-2.1)	BioLegend	140319	AB_2561395	1:400
PE anti-mouse EPCAM (CD326) (Clone G8.8)	eBioscience	12-5791-83	AB_953617	1:400
PE-Cy7 anti-mouse Gata3 (Clone TWAJ)	eBioscience	25-9966-42	AB_2573568	1:200
PE anti-mouse IL-13 (Clone eBio 13A)	eBioscience	12-7133-82	AB_763559	1:200
APC anti-mouse IL-5 (Clone TRFK5)	BioLegend	504306	AB_315329	1:200
APC anti-mouse NR3C1 (Clone BuGR2)	eBioscience	17-6189-82	AB_2811764	1:200
BV605 anti-mouse KLRG1 (Clone 2F1/KLRG1)	BioLegend	138419	AB_2563357	1:400
PE-Cy7 anti-mouse Ly6G (Clone 1A8)	eBioscience	25-9668-82	AB_2811793	1:400
BUV661 anti-mouse Ly6G (Clone 1A8)	BD Biosciences	741587	AB_2871000	1:400
Biotin anti-mouse NK1.1 (Clone PK136)	eBioscience	13-5941-85	AB_466805	1:400
BUV737 Streptavidin	BD Bioscience	612775	AB_2870104	1:400
PE-Cy7 Streptavidin	eBioscience	25-4317-82	AB_10116480	1:400
BV421 anti-mouse SiglecF (Clone E50-2440)	BD Biosciences	562681	AB_2722581	1:400
BV421 anti-mouse ST2 (Clone U29-93)	BD Biosciences	566309	AB_2744489	1:400
Biotin anti-mouse ST2 (Clone DJ8)	mdbioproducts	101001B	AB_947551	1:400
BV650 anti-mouse TCRβ (Clone H57-597)	BD Biosciences	742483	AB_2740816	1:400
Biotin anti-mouse TCRγδ (Clone GL3)	BD Bioscience	553176	AB_394687	1:400
Biotin anti-mouse TER119 (Clone TER-119)	BD Bioscience	553672	AB_394985	1:400
FITC anti-mouse TER119 (Clone TER-119)	eBioscience	11-5921-85	AB_465312	1:400
PE anti-mouse Tox (Clone TXRX10)	eBioscience	12-6502-82	AB_10855034	1:200
AlexaFluor647-conjugated anti-p-p38 (Clone 36/p38 (pT180/pY182))	BD Biosciences	612595	AB_10895387	1:50
Fixable Viability Dye eFluor™ 780	eBioscience	65-0865-14		1:1000
InVivoMAb anti-mouse IL-7Rα (CD127) (A7R34)	Bio X Cell	BE0065
InVivoPlus anti-mouse CD8α (2.43)	Bio X Cell	BP0061
InVivoPlus anti-mouse CD4 (GK1.5)	Bio X Cell	BP0003-1
TotalSeq™-C0301 anti-mouse Hashtag 1 Antibody	Biolegend	155861
TotalSeq™-C0302 anti-mouse Hashtag 2 Antibody	Biolegend	155863
TotalSeq™-C0307 anti-mouse Hashtag 7 Antibody	Biolegend	155873
TotalSeq™-C0308 anti-mouse Hashtag 8 Antibody	Biolegend	155875
rabbit anti-H3K4me3	Active Motif	39159
