# Supplementary material for: Maternal asthma imprints fetal lung ILC2s via glucocorticoid signaling leading to worsened allergic airway inflammation in murine adult offspring
Source: Nat Commun. 2025 Jan 13;16:631. doi: 10.1038/s41467-025-55941-8 (PMC11730321; doi:10.1038/s41467-025-55941-8)
Supplement: Supplementary file 9 — Source Data [file 41467_2025_55941_MOESM9_ESM.xlsx]

## Sheet: Fig1b
	CD45+					Eosinophils					Neutrophils					Alveolar macrophages					B cells					CD4+ T cells					Th2					ILC2
	Cell number (×106)					Cell number (×105)					Cell number (×105)					Cell number (×105)					Cell number (×106)					Cell number (×105)					Cell number (×104)					Cell number (×104)
	PBS-PBS	OVA-PBS	PBS-HDM	OVA-HDM		PBS-PBS	OVA-PBS	PBS-HDM	OVA-HDM		PBS-PBS	OVA-PBS	PBS-HDM	OVA-HDM		PBS-PBS	OVA-PBS	PBS-HDM	OVA-HDM		PBS-PBS	OVA-PBS	PBS-HDM	OVA-HDM		PBS-PBS	OVA-PBS	PBS-HDM	OVA-HDM		PBS-PBS	OVA-PBS	PBS-HDM	OVA-HDM		PBS-PBS	OVA-PBS	PBS-HDM	OVA-HDM
	0.863618	1.72262	1.495	1.73351		0.022489	0.259113	0.253648	0.541938		0.466267	1.10856	0.905837	1.98249		1.74663	1.54477	1.3499	2.73616		0.215167	0.573098	0.543572	0.481678		1.25038	2.62441	1.95309	1.74634		1.53385	1.40588	1.94001	2.13133		0.518361	0.403506	0.409426	0.483304
	1.51789	1.26216	1.16364	1.7807		0.070584	0.18604	0.230573	0.660112		0.584627	0.803704	0.752978	1.54053		1.602	1.50484	1.61032	1.87881		0.625979	0.392222	0.335167	0.439125		1.85033	2.23162	1.80601	2.63443		1.01429	1.39424	1.3629	2.44064		0.254545	0.263854	0.403226	0.595713
	1.80941	1.43052	1.24124	2.1746		0.070132	0.235119	0.059942	1.42928		0.674917	0.950728	0.519308	1.41982		1.44389	2.50562	1.57291	2.0757		0.746782	0.397354	0.501729	0.598008		2.25825	1.95007	1.65793	2.46165		1.34528	2.36228	1.13477	3.14647		0.359854	0.429358	0.204126	0.647096
	2.41334	2.51817	2.17899	1.27219		0.040021	0.174559	1.17461	0.263603		0.721985	0.970264	1.14008	0.834039		4.6318	4.59031	1.72763	1.87122		0.836606	0.797137	0.685798	0.355804		3.45624	3.52423	2.92023	1.67624		0.783066	0.93894	3.04688	1.94771		0.242114	0.314516	0.420313	0.505885
	2.48351	2.84208	2.57081	2.17327		0.098186	0.42199	0.22659	0.562981		0.581644	0.769042	1.03757	1.33077		2.68677	2.82617	1.83663	2.04018		0.990075	1.13741	1.13688	0.710337		4.1841	4.53993	3.26243	2.52596		1.05279	1.29726	0.473916	0.710012		0.341642	0.451927	0.317781	0.50748
	3.03758	3.20353	1.87034	1.97524		0.076873	0.150277	0.142304	0.3771		1.46386	0.799861	1.06621	1.1534		3.88305	3.28116	1.62152	2.32856		1.16807	1.35824	0.713457	0.714279		4.50985	5.21191	2.43422	2.81034		0.837883	1.38144	0.303291	0.594095		0.384292	0.477172	0.244352	0.351949
			1.3303	2.68237				0.297041	0.961017				0.671598	3.07119				1.43423	1.80619				0.368521	0.632486				1.74201	2.20452				0.519975	0.542758				0.468189	0.356579
			1.90719	1.9586				0.144281	0.672089				1.16854	0.512414				1.48436	1.93636				0.823744	0.602483				2.52903	2.80822				0.342926	1.18319				0.244604	0.565327
			2.31007	2.85251				0.244318	1.69472				1.18337	1.95101				1.38394	2.01472				0.897624	0.715138				3.16787	3.45226				0.654385	1.22454				0.506329	1.0919
			2.16993	2.26511				0.359073	1.18103				1.44739	1.32708				1.62212	2.69387				0.656805	0.560294				4.00048	3.07505				1.09296	1.1398				0.713147	0.630942
			2.20546	2.38351				0.013659	0.832982				0.73122	0.70706				3.82146	1.77463				0.734732	0.886407				3.37951	3.09378				0.729661	1.27275				0.185185	0.708444
			3.12975	3.03941				0.061141	2.04079				0.845109	1.54276				3.78193	1.71373				1.49246	0.941842				3.81454	4.01316				0.825541	1.65564				0.227091	1.07868
			2.78076	2.03566				0.172209	0.121447				0.848575	1.01378				3.19952	4.61843				1.09929	0.553575				4.35689	2.40569				1.10481	1.32563				0.26581	0.336695
			3.22817	1.80283				0.156336	0.155626				1.56198	1.31165				3.06061	5.13767				1.44573	0.425738				4.63085	1.86153				1.30865	0.714629				0.534735	0.171751
			2.43156	2.47058				0.069641	0.228678				1.60718	1.16525				3.57127	3.20043				0.966594	0.883422				3.42165	4.03678				0.648884	1.00604				0.166709	0.311269
			1.95637	1.15024				0.21207	0.034884				0.487008	0.266385				3.10142	4.09857				0.737636	0.221432				2.89941	1.78224				0.8191	0.871336				0.234544	0.237174
			1.81149	2.67992				0.024351	0.149289				0.493101	0.799171				2.8681	3.91173				0.670373	1.08922				2.85877	3.65225				0.734114	1.11123				0.222408	0.303063
			3.1641	2.72316				0.161806	0.317857				0.859028	1.25476				2.60694	2.70833				1.43799	1.03554				4.72222	4.20298				1.44602	1.02953				0.493253	0.331458
			2.40459	3.46097				0.213048	0.18003				0.933231	1.22163				2.24873	3.49319				0.976707	1.63268				3.3318	4.31543				0.648059	0.884447				0.150786	0.241877
	PBS-PBS vs. OVA-PBS					PBS-PBS vs. OVA-PBS					PBS-PBS vs. OVA-PBS					PBS-PBS vs. OVA-PBS					PBS-PBS vs. OVA-PBS					PBS-PBS vs. OVA-PBS					PBS-PBS vs. OVA-PBS					PBS-PBS vs. OVA-PBS
	P value	0.7616				P value	0.0019				P value	0.3575				P value	0.9534				P value	0.9554				P value	0.5861				P value	0.136				P value	0.4711
	P value summary	ns				P value summary	**				P value summary	ns				P value summary	ns				P value summary	ns				P value summary	ns				P value summary	ns				P value summary	ns
	Significantly different (P < 0.05)?	No				Significantly different (P < 0.05)?	Yes				Significantly different (P < 0.05)?	No				Significantly different (P < 0.05)?	No				Significantly different (P < 0.05)?	No				Significantly different (P < 0.05)?	No				Significantly different (P < 0.05)?	No				Significantly different (P < 0.05)?	No
	PBS-HDM vs. OVA-HDM					PBS-HDM vs. OVA-HDM					PBS-HDM vs. OVA-HDM					PBS-HDM vs. OVA-HDM					PBS-HDM vs. OVA-HDM					PBS-HDM vs. OVA-HDM					PBS-HDM vs. OVA-HDM					PBS-HDM vs. OVA-HDM
	P value	0.7373				P value	0.0049				P value	0.0514				P value	0.1836				P value	0.1903				P value	0.4635				P value	0.165				P value	0.0259
	P value summary	ns				P value summary	**				P value summary	ns				P value summary	ns				P value summary	ns				P value summary	ns				P value summary	ns				P value summary	*
	Significantly different (P < 0.05)?	No				Significantly different (P < 0.05)?	Yes				Significantly different (P < 0.05)?	No				Significantly different (P < 0.05)?	No				Significantly different (P < 0.05)?	No				Significantly different (P < 0.05)?	No				Significantly different (P < 0.05)?	No				Significantly different (P < 0.05)?	Yes

## Sheet: Fig1c
	ACh(mg/ml)	PBS-PBS					OVA-PBS				PBS-HDM															OVA-HDM
	0	100	100	100	100	100	100	100	100	100	100	100	100	100	100	100	100	100	100	100	100	100	100	100	100	100	100	100	100	100	100	100	100	100	100	100	100	100	100	100	100
	1.25	113	100	117	103	134	121	108	126	115	181.5	150	132	125	137	112.5	120	112	119	150	210	124.5	118	124	115	165	159	180	180	163.5	180	213	117	162	204	210	186	126	127.5	124	116
	2.5	113	100	114	124	142	144	102	156	120	150	150	150	132	150	174	183	150	119	137	181	171	138	132	109	144	159	125	207	181	165	150	130.5	123	174	201	166	171	166.5	132	112
	5	120	104	139	133	150	130.5	102	158	172.5	150	150	150	157.5	133	176	167	150	127		181	189	150	150	150	165	150	125	193	143	206	175	186	119	207	192	208	216	175	180	150
	10	180	132	150	137	155	184.5	124	186	170	180	176	155	150	122	185	201	157	133		200	174	164	170	139	132	143	150	206	143	203	175	206	133	200	192	215	224	209	186	116
	20	185	131	134	150	150	193	142	177	184	166	185	159	150	148	212	197	166	141			170	165	178	124	142	171	164	209	163	217	194	231	150	200	181	200	215	211	186	122
	40	197	150	139	150	150	183	180	176	206	150	160	150	150	145	212	206	188	150			166	175	167	128	150	150	173	185	169	217	213	231	174	200		200	192	221	164	133
	80	205	159	139	150	141	178	175	173	206	150	163	150	141	150	212	206	198	150			166	179	180	128	150	167	150	197	197	228	220	229	174	200			192	222	198	128
	ACh(mg/ml):0	Adjusted P Value	P value summary	Significantly different (P < 0.05)?
	PBS-PBS vs PBS-HDM	>0.9999	ns	No
	PBS-PBS vs OVA-PBS	>0.9999	ns	No
	PBS-PBS vs OVA-HDM	>0.9999	ns	No
	PBS-HDM vs OVA-PBS	>0.9999	ns	No
	PBS-HDM vs OVA-HDM	>0.9999	ns	No
	OVA-PBS vs OVA-HDM	>0.9999	ns	No
	ACh(mg/ml):1.25	Adjusted P Value	P value summary	Significantly different (P < 0.05)?
	PBS-PBS vs PBS-HDM	0.3184	ns	No
	PBS-PBS vs OVA-PBS	0.9947	ns	No
	PBS-PBS vs OVA-HDM	0.0006	***	Yes
	PBS-HDM vs OVA-PBS	0.577	ns	No
	PBS-HDM vs OVA-HDM	0.0103	*	Yes
	OVA-PBS vs OVA-HDM	0.006	**	Yes
	ACh(mg/ml):2.5	Adjusted P Value	P value summary	Significantly different (P < 0.05)?
	PBS-PBS vs PBS-HDM	0.0949	ns	No
	PBS-PBS vs OVA-PBS	0.8912	ns	No
	PBS-PBS vs OVA-HDM	0.0157	*	Yes
	PBS-HDM vs OVA-PBS	0.5754	ns	No
	PBS-HDM vs OVA-HDM	0.7893	ns	No
	OVA-PBS vs OVA-HDM	0.2358	ns	No
	ACh(mg/ml):5	Adjusted P Value	P value summary	Significantly different (P < 0.05)?
	PBS-PBS vs PBS-HDM	0.1713	ns	No
	PBS-PBS vs OVA-PBS	0.8995	ns	No
	PBS-PBS vs OVA-HDM	0.0025	**	Yes
	PBS-HDM vs OVA-PBS	0.7105	ns	No
	PBS-HDM vs OVA-HDM	0.1723	ns	No
	OVA-PBS vs OVA-HDM	0.0751	ns	No
	ACh(mg/ml):10	Adjusted P Value	P value summary	Significantly different (P < 0.05)?
	PBS-PBS vs PBS-HDM	0.7044	ns	No
	PBS-PBS vs OVA-PBS	0.794	ns	No
	PBS-PBS vs OVA-HDM	0.1672	ns	No
	PBS-HDM vs OVA-PBS	0.9996	ns	No
	PBS-HDM vs OVA-HDM	0.5259	ns	No
	OVA-PBS vs OVA-HDM	0.8597	ns	No
	ACh(mg/ml):20	Adjusted P Value	P value summary	Significantly different (P < 0.05)?
	PBS-PBS vs PBS-HDM	0.6003	ns	No
	PBS-PBS vs OVA-PBS	0.4746	ns	No
	PBS-PBS vs OVA-HDM	0.0336	*	Yes
	PBS-HDM vs OVA-PBS	0.9472	ns	No
	PBS-HDM vs OVA-HDM	0.1911	ns	No
	OVA-PBS vs OVA-HDM	0.8658	ns	No
	ACh(mg/ml):40	Adjusted P Value	P value summary	Significantly different (P < 0.05)?
	PBS-PBS vs PBS-HDM	0.9292	ns	No
	PBS-PBS vs OVA-PBS	0.3026	ns	No
	PBS-PBS vs OVA-HDM	0.1391	ns	No
	PBS-HDM vs OVA-PBS	0.447	ns	No
	PBS-HDM vs OVA-HDM	0.1593	ns	No
	OVA-PBS vs OVA-HDM	0.9996	ns	No
	ACh(mg/ml):80	Adjusted P Value	P value summary	Significantly different (P < 0.05)?
	PBS-PBS vs PBS-HDM	0.9191	ns	No
	PBS-PBS vs OVA-PBS	0.4672	ns	No
	PBS-PBS vs OVA-HDM	0.0856	ns	No
	PBS-HDM vs OVA-PBS	0.6796	ns	No
	PBS-HDM vs OVA-HDM	0.0938	ns	No
	OVA-PBS vs OVA-HDM	0.9683	ns	No

## Sheet: Fig1d
	PC150
	log(100×ACh-PC150)
	PBS-PBS	OVA-PBS	PBS-HDM	OVA-HDM
	2.87506	2.83286	1.88472	1.98297
	3.60206	3.384	2.09691	2.02503
	3	2.35218	2.39794	1.89279
	3.30103	2.59423	2.62989	1.89279
	2.69897		2.39794	1.99311
			2.30367	1.89279
			2.26605	1.7428
			2.39794	2.52871
			3.60206	2.00349
			2.09691	1.77885
			1.75449	1.75449
			2.28679	1.86138
			2.69897	2.28255
			2.69897	2.29472
			2.69897	2.53624
				2.69897
	PBS-PBS vs. OVA-PBS
	P value	0.2894
	P value summary	ns
	Significantly different (P < 0.05)?	No
	PBS-HDM vs. OVA-HDM
	P value	0.0164
	P value summary	*
	Significantly different (P < 0.05)?	Yes

## Sheet: Fig1e
	Inflammatory score
	PBS-HDM	OVA-HDM
	0.1	1
	0.5	1
	0.6	0.4
	0.6	1
		1
	PBS-HDM vs. OVA-HDM
	P value	0.0406
	P value summary	*
	Significantly different (P < 0.05)?	Yes

## Sheet: Fig2a
	IL-5+ ILC2					IL-13+ ILC2
	Cell number (×103)					Cell number (×103)
	PBS-PBS	OVA-PBS	PBS-HDM	OVA-HDM		PBS-PBS	OVA-PBS	PBS-HDM	OVA-HDM
	1.08804	1.25087	2.05532	1.5804		2.03716	1.62209	2.03716	1.78339
	0.468109	0.749346	1.49194	2.0433		0.870545	1.12402	0.870545	2.57944
	1.51859	1.13351	0.647081	2.54115		1.80647	1.19791	1.80647	3.39078
	1.10646	1.39331	1.48664	1.73519		0.706004	0.841645	2.10997	2.32201
	1.46565	2.31386	1.24888	1.94365		1.06934	1.70241	1.26795	1.67976
	2.05596	2.34292	0.860118	1.37964		1.57406	1.19341	0.68785	1.29869
			2.07876	1.15175				2.22858	1.27655
			0.887914	2.59485				0.958849	2.91709
			1.87342	5.18652				1.86329	6.16923
			3.01661	1.97485				2.51028	2.42913
			0.553704	2.65666				0.332037	3.05339
			0.681272	5.00506				0.441918	5.03742
			1.034	1.36698				0.807531	1.02557
			2.80201	0.817535				1.56677	0.79349
			0.808541	1.34157				0.666838	1.08944
			0.902995	0.804021				0.866406	0.711523
			0.83403	1.35166				0.584266	1.128
			2.33802	1.50482				1.39541	1.00399
			0.674013	1.03039				0.417074	0.950575
	PBS-PBS vs. OVA-PBS					PBS-PBS vs. OVA-PBS
	P value	0.4899				P value	0.8092
	P value summary	ns				P value summary	ns
	Significantly different (P < 0.05)?	No				Significantly different (P < 0.05)?	No
	PBS-HDM vs. OVA-HDM					PBS-HDM vs. OVA-HDM
	P value	0.0701				P value	0.021
	P value summary	ns				P value summary	*
	Significantly different (P < 0.05)?	No				Significantly different (P < 0.05)?	Yes

## Sheet: Fig2b
	IL-5 (supernatant)			IL-13 (supernatant)
	pg/ml			pg/ml
	PBS	OVA		PBS	OVA
	128.18	707.052		463.697	1292.67
	113.797	336.787		454.881	813.494
	88.8357	365.437		392.056	918.555
	PBS vs. OVA			PBS vs. OVA
	P value	0.0396		P value	0.0178
	P value summary	*		P value summary	*
	Significantly different (P < 0.05)?	Yes		Significantly different (P < 0.05)?	Yes

## Sheet: Fig2c
	Eosinophils
	Cell number (×103)
	PBS	OVA
	2.18509	3.58932
	3.06167	3.6812
	0.523889	3.9536
	0.79388	2.4211
	2.16267
	PBS vs. OVA
	P value	0.0302
	P value summary	*
	Significantly different (P < 0.05)?	Yes

## Sheet: Fig3a
	Eosinophils			ILC2			IL-5+ ILC2			IL-13+ ILC2
	Cell number (×103)			Cell number (×103)			Cell number (×102)			Cell number (×102)
	PBS	OVA		PBS	OVA		PBS	OVA		PBS	OVA
	2.75058	7.72882		0.527704	0.74984		0.479683	0.956796		0.717678	2.07556
	4.23538	7.49789		0.712989	1.38063		0.129764	2.33602		2.07622	4.88605
	4.63861	7.79531		0.627671	1.13596		0.267388	1.06439		2.40586	2.30827
	4.42001	7.97802		0.711362	1.74603		0.87711	3.17429		2.04303	6.5127
	5.96642	6.32145		1.18758	1.29394		1.42034	2.68623		3.34659	5.12402
	3.64289	8.71127		0.54659	1.8915		0.650442	4.7836		1.95351	7.79297
	4.87446			1.16793			3.63226			6.00316
	PBS vs. OVA			PBS vs. OVA			PBS vs. OVA			PBS vs. OVA
	P value	<0.0001		P value	0.0117		P value	0.0752		P value	0.0765
	P value summary	****		P value summary	*		P value summary	ns		P value summary	ns
	Significantly different (P < 0.05)?	Yes		Significantly different (P < 0.05)?	Yes		Significantly different (P < 0.05)?	No		Significantly different (P < 0.05)?	No

## Sheet: Fig3c
	Eosinophils					ILC2					IL-5+ ILC2					IL-13+ ILC2
	Cell number (×104)					Cell number (×103)					Cell number (×103)					Cell number (×103)
	OVA(Iso)-PBS	OVA(anti-IL-7Rα)-PBS	OVA(Iso)-HDM	OVA(anti-IL-7Rα)-HDM		OVA(Iso)-PBS	OVA(anti-IL-7Rα)-PBS	OVA(Iso)-HDM	OVA(anti-IL-7Rα)-HDM		OVA(Iso)-PBS	OVA(anti-IL-7Rα)-PBS	OVA(Iso)-HDM	OVA(anti-IL-7Rα)-HDM		OVA(Iso)-PBS	OVA(anti-IL-7Rα)-PBS	OVA(Iso)-HDM	OVA(anti-IL-7Rα)-HDM
	2.36983	0.41841	4.6496	1.14522		4.04083	1.98449	2.37477	1.23844		1.57593	0.63901	0.77892	0.44757		1.64058	0.95851	0.96653	0.55234
	2.09199	0.488301	6.09959	4.5		4.53357	1.23126	2.65547	3.85396		1.9857	0.58854	1.31711	1.35081		1.78622	0.64272	1.51893	1.41826
	1.24227	0.379353	3.07505	1.37062		3.41276	1.44642	5.2195	1.32411		1.55622	0.55817	1.85135	0.43431		1.11188	0.54168	2.3018	0.37472
	1.91729	1.27222	2.85461	0.698294		2.94007	3.19416	2.28025	1.50706		0.99874	1.43418	0.71828	0.55249		1.07312	1.18184	0.88246	0.61036
	0.62	1.06641	1.74097	2.24802		2.42089	3.68339	1.86207	4.02861		0.76137	1.39232	0.65601	1.86283		0.79889	1.29287	0.79324	2.14725
	1.39566	0.591743	1.61359	0.500782		3.15657	4.08497	3.48888	1.70213		1.46465	2.2549	1.43742	0.44426		1.21212	1.73203	1.50371	0.44426
	1.06692		5.04611	0.858925		2.60116		4.01235	1.12827		1.01133		1.33611	0.33622		0.98246		1.51667	0.29696
	0.764177		4.3041	1.31529		4.72386		4.34084	4.53704		2.01237		2.15305	1.72861		1.89427		2.05148	1.69685
	1.61692		5.86587			4.60186		6.56229			2.30093		3.07771			1.96499		2.63017
			3.24975					3.97415					1.43864					1.19463
			2.09574					3.21101					1.15596					1.06927
			5.02562					4.49389					2.09415					1.96383
			2.05228					5.04414					2.26986					1.92282
			0.773499					5.20537					1.82708					1.72818
	OVA(Iso)-PBS vs. OVA(anti-IL-7Rα)-PBS					OVA(Iso)-PBS vs. OVA(anti-IL-7Rα)-PBS					OVA(Iso)-PBS vs. OVA(anti-IL-7Rα)-PBS					OVA(Iso)-PBS vs. OVA(anti-IL-7Rα)-PBS
	P value	0.0174				P value	0.0876				P value	0.2477				P value	0.1813
	P value summary	*				P value summary	ns				P value summary	ns				P value summary	ns
	Significantly different (P < 0.05)?	Yes				Significantly different (P < 0.05)?	No				Significantly different (P < 0.05)?	No				Significantly different (P < 0.05)?	No
	OVA(Iso)-HDM vs. OVA(anti-IL-7Rα)-HDM					OVA(Iso)-HDM vs. OVA(anti-IL-7Rα)-HDM					OVA(Iso)-HDM vs. OVA(anti-IL-7Rα)-HDM					OVA(Iso)-HDM vs. OVA(anti-IL-7Rα)-HDM
	P value	0.0139				P value	0.0246				P value	0.0314				P value	0.0308
	P value summary	*				P value summary	*				P value summary	*				P value summary	*
	Significantly different (P < 0.05)?	Yes				Significantly different (P < 0.05)?	Yes				Significantly different (P < 0.05)?	Yes				Significantly different (P < 0.05)?	Yes

## Sheet: Fig4g
	ST2			GATA3			NR3C1
	MFI (×103)			MFI (×104)			MFI (×104)
	PBS	OVA		PBS	OVA		PBS	OVA
	4.133	5.9		3.9669	5.7336		1.2101	1.2904
	4.893	8.336		3.9193	4.0835		1.2073	1.4217
	4.556	8.336		3.458	4.7214		1.2698	1.3892
	5.824	6.689		4.2857	4.4548		1.2611	1.3544
	6.806	4.692		4.8725	5.4086		1.2582	1.2964
	5.58	8.045		4.1431	4.7673		1.1827	1.3701
	5.147	8.262		4.8843	4.6645		1.2073	1.472
	5.451	6.404		3.9573	4.5861		1.2073	1.3606
	6.39			4.0638			1.1613
	5.213			4.444			1.1455
	PBS vs. OVA			PBS vs. OVA			PBS vs. OVA
	P value	0.005		P value	0.0177		P value	<0.0001
	P value summary	**		P value summary	*		P value summary	****
	Significantly different (P < 0.05)?	Yes		Significantly different (P < 0.05)?	Yes		Significantly different (P < 0.05)?	Yes

[truncated: 24 more sheets: Fig5g, Fig6a, Fig6c, Fig6f, Fig6h, SFig1a, SFig1b, SFig2a, SFig2b, SFig2c, SFig2d, SFig2e, SFig3a, SFig3b, SFig3c, SFig4f, SFig4g, SFig5e, SFig6b, SFig6d …]
